# Supplementary material for: Harmonization of exosome isolation from culture supernatants for optimized proteomics analysis
Source: PLoS One. 2018 Oct 31;13(10):e0205496. doi: 10.1371/journal.pone.0205496 (PMC6209201; doi:10.1371/journal.pone.0205496)
Supplement: S1 Table — (XLSX) [file pone.0205496.s003.xlsx]

## Sheet: S1 Table
	Gene name	Protein name	UniProt entry identifier		a.a. sequence identity
			Homo Sapiens	Bos taurus
1	CD9	CD9 antigen	P21926	P30932	191/228(84%)
2	PDCD6IP	Programmed cell death 6-interacting protein	Q8WUM4	E1BKM4	832/872(95%)
3	HSPA8	Heat shock cognate 71 kDa protein	P11142	P19120	646/650(99%)
4	GAPDH	Glyceraldehyde-3-phosphate dehydrogenase	P04406	P10096	315/332(95%)
5	ACTB	Actin, cytoplasmic 1	P60709	P60712	375/375(100%)
6	ANXA2	Annexin A2	P07355	P04272	333/339(98%)
7	CD63	CD63 antigen	P08962	Q9XSK2	202/238(85%)
8	SDCBP	Syntenin-1	O00560	A5D9B6	278/298(93%
9	ENO1	Alpha-enolase	P06733	Q9XSJ4	415/434(96%)
10	HSP90AA1	Heat shock protein HSP 90-alpha	P07900	Q76LV2	729/733(99%)
11	TSG101	Tumor susceptibility gene 101 protein	Q99816	A3KN51	381/391(97%)
12	PKM	Pyruvate kinase PKM	P14618	A5D984	518/531(98%)
13	LDHA	L-lactate dehydrogenase A chain	P00338	P19858	311/332(94%)
14	EEF1A1	Elongation factor 1-alpha 1	P68104	P68103	462/462(100%)
15	YWHAZ	14-3-3 protein zeta/delta	P63104	P63103	245/245(100%)
16	PGK1	Phosphoglycerate kinase 1	P00558	Q3T0P6	405/417(97%)
17	EEF2	Elongation factor 2	P13639	Q3SYU2	852/858(99%)
18	ALDOA	Fructose-bisphosphate aldolase A	P04075	A6QLL8	356/364(98%)
19	HSP90AB1	Heat shock protein HSP 90-beta	P08238	Q76LV1	721/724(99%)
20	ANXA5	Annexin A5	P08758	P81287	307/320(96%)
