# Supplementary material for: Harmonization of exosome isolation from culture supernatants for optimized proteomics analysis
Source: PLoS One. 2018 Oct 31;13(10):e0205496. doi: 10.1371/journal.pone.0205496 (PMC6209201; doi:10.1371/journal.pone.0205496)
Supplement: S2 Table — (XLSX) [file pone.0205496.s004.xlsx]

## Sheet: S2 Table
Accession	Protein name	Gene name	Description	ΣCoverage	Σ# Proteins	Σ# Unique Peptides	Σ# Peptides	Σ# PSMs	Control (exosome-depleted FBS)	Fraction 5	Fraction 6	Fraction 7	Fraction 8	# AAs	MW [kDa]	calc. pI
Q66RJ5	Phenylalanine hydroxylase (Fragment)	PAH	Phenylalanine hydroxylase (Fragment) OS=Homo sapiens GN=PAH PE=4 SV=1 - [Q66RJ5_HUMAN]	52.38	5	1	1	2	+		+			21	2.45529	4.4624
			Sequence	# PSMs	# Proteins	# Protein Groups	Protein Group Accessions	Modifications	MH+ [Da]	q-Value	PEP	# Missed Cleavages
			IEVLDNTQQLK	2	5	1	Q66RJ5		1300.7	0.004	0.1669	0
Q08380	Galectin-3-binding protein	LGALS3BP	Galectin-3-binding protein OS=Homo sapiens GN=LGALS3BP PE=1 SV=1 - [LG3BP_HUMAN]	40.68	15	16	16	487	+	+	+	+	+	585	65.2893	5.2749
			Sequence	# PSMs	# Proteins	# Protein Groups	Protein Group Accessions	Modifications	MH+ [Da]	q-Value	PEP	# Missed Cleavages
			YSSDYFQAPSDYR	55	6	1	Q08380		1598.68	0	5.777e-14	0
			STSSFPCPAGHFNGFR	43	6	1	Q08380	C7(Carbamidomethyl)	1768.79	0	2.224e-06	0
			AVDTWSWGER	57	6	1	Q08380		1206.55	0	0.03844	0
			SDLAVPSELALLK	43	6	1	Q08380		1355.78	0	0.03787	0
			ELSEALGQIFDSQR	50	6	1	Q08380		1592.79	0	0.0001643	0
			AAFGQGSGPIMLDEVQCTGTEASLADCK	34	6	1	Q08380	C17(Carbamidomethyl); C27(Carbamidomethyl)	2913.3	0	0.03109	0
			ASHEEVEGLVEK	50	6	1	Q08380		1326.65	0	0.0004086	0
			KSQLVYQSR	39	6	1	Q08380		1108.61	0	0.1225	1
			STHTLDLSR	57	6	1	Q08380		1029.53	0	0.1482	0
			IYTSPTWSAFVTDSSWSAR	5	6	1	Q08380		2162.02	0	0.0004193	0
			GQWGTVCDNLWDLTDASVVCR	6	10	1	Q08380	C7(Carbamidomethyl); C20(Carbamidomethyl)	2452.1	0	1.19349e-05	0
			TLQALEFHTVPFQLLAR	7	6	1	Q08380		1984.1	0	0.0001508	0
			YYPYQSFQTPQHPSFLFQDK	1	1	1	Q08380		2521.18	0	0.07859	0
			ALMLCEGLFVADVTDFEGWK	30	5	1	Q08380	C5(Carbamidomethyl)	2301.09	0	0.005693	0
			LADGGATNQGRVEIFYR	5	13	1	Q08380		1866.94	0	0.06347	1
			VEIFYR	5	1	1	Q08380		826.446	0.002	0.008155	0
A0N4V7	HCG2039797 (Fragment)	Tcr-alpha	HCG2039797 (Fragment) OS=Homo sapiens GN=Tcr-alpha PE=4 SV=1 - [A0N4V7_HUMAN]	38.1	1	1	1	34		+	+			21	2.21217	9.74463
			Sequence	# PSMs	# Proteins	# Protein Groups	Protein Group Accessions	Modifications	MH+ [Da]	q-Value	PEP	# Missed Cleavages
			GITLSVRP	34	1	1	A0N4V7		842.508	0	0.09114	0
P60709	Actin, cytoplasmic 1	ACTB	Actin, cytoplasmic 1 OS=Homo sapiens GN=ACTB PE=1 SV=1 - [ACTB_HUMAN]	37.6	60	5	10	128	+	+	+	+	+	375	41.7097	5.47803
			Sequence	# PSMs	# Proteins	# Protein Groups	Protein Group Accessions	Modifications	MH+ [Da]	q-Value	PEP	# Missed Cleavages
			SYELPDGQVITIGNER	20	40	2	P60709;P63267		1790.89	0	2.244e-06	0
			VAPEEHPVLLTEAPLNPK	45	35	1	P60709		1954.06	0	0.01545	0
			EITALAPSTMK	22	33	2	P63267;P60709		1161.62	0	0.002288	0
			QEYDESGPSIVHR	6	22	1	P60709		1516.7	0	5.908e-05	0
			GYSFTTTAER	13	16	1	P60709		1132.53	0	0.03482	0
			AGFAGDDAPR	2	45	2	P60709;P63267		976.446	0	3.434e-05	0
			DLYANTVLSGGTTMYPGIADR	10	20	1	P60709		2215.07	0	1.435e-05	0
			LCYVALDFEQEMATAASSSSLEK	7	20	1	P60709	C2(Carbamidomethyl)	2550.16	0	0.008609	0
			DLTDYLMK	2	7	2	P63267;P60709		998.486	0.002	0.01886	0
			AVFPSIVGRPR	1	9	2	P60709;P63267		1198.71	0.004	0.1929	0
			Sequence	# PSMs	# Proteins	# Protein Groups	Protein Group Accessions	Modifications	MH+ [Da]	q-Value	PEP	# Missed Cleavages
			QGVDADINGLR	16	2	1	P35527		1157.59	0	0.0005355	0
			VQALEEANNDLENK	20	1	1	P35527		1586.76	0	1.312e-09	0
			DIENQYETQITQIEHEVSSSGQEVQSSAK	22	2	1	P35527		3264.52	0	4.889e-10	0
			QEYEQLIAK	18	2	1	P35527		1121.58	0	0.004646	0
			QVLDNLTMEK	13	2	1	P35527	M8(Oxidation)	1206.6	0	0.0008569	0
			GGSGGSHGGGSGFGGESGGSYGGGEEASGSGGGYGGGSGK	8	2	1	P35527		3223.28	0	2.181e-10	0
			EIETYHNLLEGGQEDFESSGAGK	19	2	1	P35527		2510.13	0	5.029e-11	0
			SDLEMQYETLQEELMALK	14	2	1	P35527		2171.03	0	2.676e-10	0
			HGVQELEIELQSQLSK	20	2	1	P35527		1837.96	0	2.655e-10	0
			SDLEMQYETLQEELMALKK	8	2	1	P35527		2299.12	0	1.441e-06	1
			SDLEMQYETLQEELMALKK	10	2	1	P35527	M5(Oxidation)	2315.11	0	1.491e-05	1
			SDLEMQYETLQEELMALK	15	2	1	P35527	M5(Oxidation)	2187.02	0	9.164e-09	0
			NYSPYYNTIDDLKDQIVDLTVGNNK	2	1	1	P35527		2902.41	0	1.212e-06	1
			KDIENQYETQITQIEHEVSSSGQEVQSSAK	6	2	1	P35527		3392.6	0	3.831e-06	1
			NYSPYYNTIDDLK	6	1	1	P35527		1605.74	0	1.026e-05	0
			DQIVDLTVGNNK	6	1	1	P35527		1315.68	0	3.824e-06	0
			QVLDNLTMEK	8	2	1	P35527		1190.61	0	5.09e-05	0
			FEMEQNLR	11	2	1	P35527		1066.5	0	0.004463	0
			TLLDIDNTR	4	1	1	P35527		1060.56	0	0.001177	0
			IKFEMEQNLR	6	2	1	P35527		1307.67	0	0.01387	1
			MTLDDFR	13	2	1	P35527		897.414	0	0.01386	0
			SDLEMQYETLQEELMALKK	2	2	1	P35527	M5(Oxidation); M15(Oxidation)	2331.11	0	0.0003995	1
			IQDWYDK	4	1	1	P35527		967.451	0.001	0.01116	0
P69905	Hemoglobin subunit alpha	HBA1	Hemoglobin subunit alpha OS=Homo sapiens GN=HBA1 PE=1 SV=2 - [HBA_HUMAN]	34.51	19	5	5	128	+	+	+	+	+	142	15.2479	8.67529
			Sequence	# PSMs	# Proteins	# Protein Groups	Protein Group Accessions	Modifications	MH+ [Da]	q-Value	PEP	# Missed Cleavages
			VGAHAGEYGAEALER	105	9	1	P69905		1529.73	0	1.789e-05	0
			MFLSFPTTK	14	9	1	P69905	M1(Oxidation)	1087.55	0	1.343e-08	0
			LRVDPVNFK	3	16	1	P69905		1087.63	0	0.007413	1
			TYFPHFDLSHGSAQVK	4	8	1	P69905		1833.89	0	0.000234	0
			VDPVNFK	2	2	1	P69905		818.441	0.005	0.03787	0
O00468	Agrin	AGRN	Agrin OS=Homo sapiens GN=AGRN PE=1 SV=5 - [AGRIN_HUMAN]	34.01	5	47	47	1009	+	+	+	+	+	2067	217.092	6.39209
			Sequence	# PSMs	# Proteins	# Protein Groups	Protein Group Accessions	Modifications	MH+ [Da]	q-Value	PEP	# Missed Cleavages
			DDCEQMTGLCSCKPGVAGPK	16	3	1	O00468	C3(Carbamidomethyl); C10(Carbamidomethyl); C12(Carbamidomethyl)	2209.93	0	0.0002235	0
			EAACLQQTQIEEAR	37	4	1	O00468	C4(Carbamidomethyl)	1646.78	0	1.01e-10	0
			SADGLTASCLCPATCR	35	1	1	O00468	C9(Carbamidomethyl); C11(Carbamidomethyl); C15(Carbamidomethyl)	1739.75	0	2.513e-07	0
			SAGDVDTLAFDGR	45	2	1	O00468		1323.62	0	0.002543	0
			VLPEGGAQCECPLGR	40	1	1	O00468	C9(Carbamidomethyl); C11(Carbamidomethyl)	1642.77	0	0.0006577	0
			FGALCEAETGR	22	2	1	O00468	C5(Carbamidomethyl)	1210.55	0	1.42e-13	0
			EPLYVGGAPDFSK	25	2	1	O00468		1379.68	0	1.446e-05	0
			QVDVTSFAGHPCTR	36	2	1	O00468	C12(Carbamidomethyl)	1574.74	0	0.01301	0
			TPSLDAEGSNCPATK	41	2	1	O00468	C11(Carbamidomethyl)	1547.7	0	0.001401	0
			LELGIGPGAATR	35	1	1	O00468		1154.65	0	0.08133	0
			VLGAPVPAFEGR	17	1	1	O00468		1212.67	0	0.0006729	0
			FNAVCLSR	35	1	1	O00468	C5(Carbamidomethyl)	966.481	0	0.1488	0
			KFDGPCDPCQGALPDPSR	27	1	1	O00468	C6(Carbamidomethyl); C9(Carbamidomethyl)	2016.89	0	6.809e-07	1
			SELFGETAR	40	2	1	O00468		1009.49	0	0.0121	0
			AYGTGFVGCLR	29	1	1	O00468	C9(Carbamidomethyl)	1200.58	0	0.000764	0
			GPSGLLLYNGQK	15	1	1	O00468		1246.68	0	0.01026	0
			GLYVAAQGACR	24	3	1	O00468	C10(Carbamidomethyl)	1165.58	0	0.05075	0
			CEPGFWNFR	20	3	1	O00468	C1(Carbamidomethyl)	1212.53	0	0.0996	0
			GMLCGFGAVCEPNAEGPGR	18	1	1	O00468	C4(Carbamidomethyl); C10(Carbamidomethyl)	1978.86	0	5.148e-17	0
			VCGSDGVTYGNECQLK	19	3	1	O00468	C2(Carbamidomethyl); C13(Carbamidomethyl)	1786.77	0	0.01218	0
			SPCPSVVAPVCGSDASTYSNECELQR	8	1	1	O00468	C3(Carbamidomethyl); C11(Carbamidomethyl); C22(Carbamidomethyl)	2870.24	0	6.15e-10	0
			GAPEGTVCGSDGADYPGECQLLR	23	1	1	O00468	C8(Carbamidomethyl); C19(Carbamidomethyl)	2409.04	0	0.001536	0
			TEATQGLVLWSGK	15	2	1	O00468		1389.74	0	3.857e-09	0
			GSGVGECGDHPCLPNPCHGGAPCQNLEAGR	24	1	1	O00468	C7(Carbamidomethyl); C12(Carbamidomethyl); C17(Carbamidomethyl); C23(Carbamidomethyl)	3160.32	0	3.81e-10	0
			ALGPAGCEADASAPATCAEMR	23	3	1	O00468	C7(Carbamidomethyl); C17(Carbamidomethyl)	2105.91	0	5.65494e-19	0
			CEHPPPGPVCGSDGVTYGSACELR	39	3	1	O00468	C1(Carbamidomethyl); C10(Carbamidomethyl); C21(Carbamidomethyl)	2602.11	0	0.1411	0
			SGCTPCSCDPQGAVR	25	3	1	O00468	C3(Carbamidomethyl); C6(Carbamidomethyl); C8(Carbamidomethyl)	1651.66	0	0.08167	0
			VVISGFGDPLICDNQVSTGDTR	38	1	1	O00468	C12(Carbamidomethyl)	2350.14	0	3.943e-15	0
			SPCQPNPCHGAAPCR	41	1	1	O00468	C3(Carbamidomethyl); C8(Carbamidomethyl); C14(Carbamidomethyl)	1708.71	0	6.61e-11	0
			FDGPCDPCQGALPDPSR	11	1	1	O00468	C5(Carbamidomethyl); C8(Carbamidomethyl)	1888.8	0	0.1065	0
			ASCYNSALGCCSDGK	19	2	1	O00468	C3(Carbamidomethyl); C10(Carbamidomethyl); C11(Carbamidomethyl)	1649.63	0	4.745e-09	0
			QAPVCGDDGVTYENDCVMGR	18	1	1	O00468	C5(Carbamidomethyl); C16(Carbamidomethyl)	2242.92	0	0.04411	0
			SIESTLDDLFR	25	2	1	O00468		1295.65	0	0.002383	0
			QLLTPEHVLR	34	2	1	O00468		1205.7	0	0.07519	0
			FDTGSGPAVLTSAVPVEPGQWHR	9	1	1	O00468		2408.2	0	0.002162	0
			EAAYVCLCPGGFSGPHCEK	4	2	1	O00468	C6(Carbamidomethyl); C8(Carbamidomethyl); C17(Carbamidomethyl)	2138.91	0	2.056e-09	0
			DFLALALLDGR	11	1	1	O00468		1203.67	0	3.682e-07	0
			SFLAFPTLR	9	1	1	O00468		1051.6	0	0.003469	0
			EPVTLGAWTR	6	2	1	O00468		1129.6	0	0.002441	0
			ALEPQGLLLYNGNAR	10	1	1	O00468		1628.87	0	0.1285	0
			LLDVNNQR	8	1	1	O00468		971.527	0	0.002008	0
			REEEANVVLTGTVEEILNVDPVQHTYSCK	5	1	1	O00468	C28(Carbamidomethyl)	3329.63	0	1.11e-05	1
			AAAVSSGFDGAIQLVSLGGR	18	2	1	O00468		1875.99	0	8.448e-11	0
			FHCQCPPGR	5	1	1	O00468	C3(Carbamidomethyl); C5(Carbamidomethyl)	1158.49	0.002	0.1505	0
			HQGPCDQAPSPCLGVQCAFGATCAVK	2	1	1	O00468	C5(Carbamidomethyl); C12(Carbamidomethyl); C17(Carbamidomethyl); C23(Carbamidomethyl)	2816.24	0.002	0.0135	0
			GDFVSLALR	2	1	1	O00468		977.542	0.004	0.2101	0
			GKDFLALALLDGR	1	1	1	O00468		1388.79	0.004	0.02574	1
P08779	Keratin, type I cytoskeletal 16	KRT16	Keratin, type I cytoskeletal 16 OS=Homo sapiens GN=KRT16 PE=1 SV=4 - [K1C16_HUMAN]	32.14	18	7	12	51	+			+	+	473	51.2362	5.04639
			Sequence	# PSMs	# Proteins	# Protein Groups	Protein Group Accessions	Modifications	MH+ [Da]	q-Value	PEP	# Missed Cleavages
			VLDELTLAR	11	17	3	P08779;P02533;Q04695		1029.59	0	0.0001809	0
			TEELNKEVASNSELVQSSR	6	3	1	P08779		2120.04	0	2.28e-05	1
			IIAATIENAQPILQIDNAR	3	3	1	P08779		2064.15	0	0.003981	0
			ALEEANADLEVK	10	13	2	P08779;P02533		1301.66	0	1.506e-05	0
			LEQEIATYR	8	19	3	P08779;P02533;Q04695		1122.58	0	0.007194	0
			GQTGGDVNVEMDAAPGVDLSR	2	3	1	P08779		2087.96	0	7.225e-08	0
			DAETWFLSK	3	3	1	P08779		1096.53	0	0.0005295	0
			TDLEMQIEGLKEELAYLR	2	3	1	P08779		2151.09	0	0.000491	1
			APSTYGGGLSVSSR	3	1	1	P08779		1338.66	0	0.002291	0
			LASYLDKVR	1	7	4	P13645;P08779;P02533;Q04695		1064.61	0.004	0.3506	1
			QTVEADVNGLR	1	1	1	P08779		1201.62	0.004	0.05515	0
			TRLEQEIATYR	1	16	3	P08779;P02533;Q04695		1379.73	0.006	0.08401	1
P68366	Tubulin alpha-4A chain	TUBA4A	Tubulin alpha-4A chain OS=Homo sapiens GN=TUBA4A PE=1 SV=1 - [TBA4A_HUMAN]	30.8	18	3	9	44	+	+	+	+	+	448	49.8924	5.05908
			Sequence	# PSMs	# Proteins	# Protein Groups	Protein Group Accessions	Modifications	MH+ [Da]	q-Value	PEP	# Missed Cleavages
			DVNAAIAAIK	4	2	1	P68366		985.568	0	0.002232	0
			VGINYQPPTVVPGGDLAK	7	23	2	P68363;P68366		1824.99	0	0.001194	0
			AVFVDLEPTVIDEIR	11	6	1	P68366		1715.92	0	0.08589	0
			TIGGGDDSFTTFFCETGAGK	10	6	1	P68366	C14(Carbamidomethyl)	2067.9	0	1.68e-09	0
			SIQFVDWCPTGFK	5	8	2	P68363;P68366	C8(Carbamidomethyl)	1584.75	0	0.001667	0
			AYHEQLSVAEITNACFEPANQMVK	2	14	2	P68363;P68366	C15(Carbamidomethyl)	2750.28	0	0.0002259	0
			AVCMLSNTTAIAEAWAR	1	6	2	P68363;P68366	C3(Carbamidomethyl)	1864.91	0	0.001751	0
			YMACCLLYR	2	17	2	P68363;P68366	C4(Carbamidomethyl); C5(Carbamidomethyl)	1249.55	0.001	0.007167	0
			QLFHPEQLITGK	2	31	2	P68363;P68366		1410.77	0.001	0.004838	0
Q96KK5	Histone H2A type 1-H	HIST1H2AH	Histone H2A type 1-H OS=Homo sapiens GN=HIST1H2AH PE=1 SV=3 - [H2A1H_HUMAN]	29.69	19	1	2	6	+		+			128	13.8978	10.8872
			Sequence	# PSMs	# Proteins	# Protein Groups	Protein Group Accessions	Modifications	MH+ [Da]	q-Value	PEP	# Missed Cleavages
			AGLQFPVGR	4	19	2	Q96KK5;Q16777		944.531	0	0.001536	0
			VGAGAPVYLAAVLEYLTAEILELAGNAAR	2	14	1	Q96KK5		2915.58	0	0.01158	0
Q16777	Histone H2A type 2-C	HIST2H2AC	Histone H2A type 2-C OS=Homo sapiens GN=HIST2H2AC PE=1 SV=4 - [H2A2C_HUMAN]	29.46	7	1	2	15	+		+			129	13.9798	10.9019
			Sequence	# PSMs	# Proteins	# Protein Groups	Protein Group Accessions	Modifications	MH+ [Da]	q-Value	PEP	# Missed Cleavages
			AGLQFPVGR	4	19	2	Q96KK5;Q16777		944.531	0	0.001536	0
			VGAGAPVYMAAVLEYLTAEILELAGNAAR	11	2	1	Q16777		2933.55	0	0.001728	0
P62805	Histone H4	HIST1H4A	Histone H4 OS=Homo sapiens GN=HIST1H4A PE=1 SV=2 - [H4_HUMAN]	29.13	3	3	3	21			+	+		103	11.3604	11.356
			Sequence	# PSMs	# Proteins	# Protein Groups	Protein Group Accessions	Modifications	MH+ [Da]	q-Value	PEP	# Missed Cleavages
			ISGLIYEETR	6	3	1	P62805		1180.62	0	1.572e-10	0
			DNIQGITKPAIR	13	2	1	P62805		1325.75	0	1.347e-05	0
			VFLENVIR	2	3	1	P62805		989.578	0.002	0.008477	0
P0CG48	Polyubiquitin-C	UBC	Polyubiquitin-C OS=Homo sapiens GN=UBC PE=1 SV=3 - [UBC_HUMAN]	28.91	38	2	2	26		+	+			685	76.9915	7.66455
			Sequence	# PSMs	# Proteins	# Protein Groups	Protein Group Accessions	Modifications	MH+ [Da]	q-Value	PEP	# Missed Cleavages
			TITLEVEPSDTIENVK	25	38	1	P0CG48		1787.93	0	0.0123	0
			MQIFVK	1	4	1	P0CG48		765.434	0.004	0.03266	0
P13647	Keratin, type II cytoskeletal 5	KRT5	Keratin, type II cytoskeletal 5 OS=Homo sapiens GN=KRT5 PE=1 SV=3 - [K2C5_HUMAN]	28.47	15	11	17	137	+	+	+	+	+	590	62.34	7.73779
			Sequence	# PSMs	# Proteins	# Protein Groups	Protein Group Accessions	Modifications	MH+ [Da]	q-Value	PEP	# Missed Cleavages
			NLDLDSIIAEVK	35	19	3	P02538;P13647;P35908		1329.73	0	0.00385	0
			NLDLDSIIAEVKAQYEEIANR	17	5	1	P13647		2404.24	0	0.01236	1
			YEELQQTAGR	7	5	1	P13647		1194.57	0	0.001093	0
			NMQDLVEDFK	5	2	1	P13647		1238.57	0	0.001389	0
			AQYEEIANR	8	5	1	P13647		1093.53	0	0.1129	0
			WTLLQEQGTK	15	13	2	P02538;P13647		1203.64	0	0.0005102	0
			QNLEPLFEQYINNLR	8	13	2	P02538;P13647		1890.97	0	4.029e-06	0
			VSLAGACGVGGYGSR	2	2	1	P13647	C7(Carbamidomethyl)	1410.68	0	0.0002571	0
			NKYEDEINKR	20	24	4	P04264;P02538;P13647;P05787		1308.65	0	0.009029	2
			TEAESWYQTK	4	5	1	P13647		1242.56	0	0.003898	0
			ISISTSGGSFR	2	2	1	P13647		1111.57	0	0.001082	0
			VDALMDEINFMK	2	4	1	P13647		1425.68	0	4.503e-05	0
			QCANLQNAIADAEQR	2	4	1	P13647	C2(Carbamidomethyl)	1701.79	0	0.0001538	0
			EYQELMNTK	3	4	1	P13647		1155.53	0	0.01398	0
			TTAENEFVMLK	2	5	1	P13647		1282.63	0.003	0.1846	0
			FASFIDKVR	2	17	4	P02538;P13647;P35908;P05787		1082.6	0.004	0.189	1
			FASFIDK	3	41	4	P02538;P13647;P35908;P05787		827.428	0.004	0.04014	0
P68363	Tubulin alpha-1B chain	TUBA1B	Tubulin alpha-1B chain OS=Homo sapiens GN=TUBA1B PE=1 SV=1 - [TBA1B_HUMAN]	28.38	35	2	8	33	+	+	+	+	+	451	50.1196	5.05908
			Sequence	# PSMs	# Proteins	# Protein Groups	Protein Group Accessions	Modifications	MH+ [Da]	q-Value	PEP	# Missed Cleavages
			AVFVDLEPTVIDEVR	11	19	1	P68363		1701.9	0	0.008765	0
			VGINYQPPTVVPGGDLAK	7	23	2	P68363;P68366		1824.99	0	0.001194	0
			TIGGGDDSFNTFFSETGAGK	3	23	1	P68363		2007.9	0	1.789e-10	0
			SIQFVDWCPTGFK	5	8	2	P68363;P68366	C8(Carbamidomethyl)	1584.75	0	0.001667	0
			AYHEQLSVAEITNACFEPANQMVK	2	14	2	P68363;P68366	C15(Carbamidomethyl)	2750.28	0	0.0002259	0
			AVCMLSNTTAIAEAWAR	1	6	2	P68363;P68366	C3(Carbamidomethyl)	1864.91	0	0.001751	0
			YMACCLLYR	2	17	2	P68363;P68366	C4(Carbamidomethyl); C5(Carbamidomethyl)	1249.55	0.001	0.007167	0
			QLFHPEQLITGK	2	31	2	P68363;P68366		1410.77	0.001	0.004838	0
P06702	Protein S100-A9	S100A9	Protein S100-A9 OS=Homo sapiens GN=S100A9 PE=1 SV=1 - [S10A9_HUMAN]	28.07	2	2	2	28	+		+	+	+	114	13.2335	6.12549
			Sequence	# PSMs	# Proteins	# Protein Groups	Protein Group Accessions	Modifications	MH+ [Da]	q-Value	PEP	# Missed Cleavages
			NIETIINTFHQYSVK	26	2	1	P06702		1806.94	0	0.005187	0
			LGHPDTLNQGEFKELVR	2	2	1	P06702		1953.02	0	0.02598	1
P02533	Keratin, type I cytoskeletal 14	KRT14	Keratin, type I cytoskeletal 14 OS=Homo sapiens GN=KRT14 PE=1 SV=4 - [K1C14_HUMAN]	25.42	16	3	11	59	+		+	+	+	472	51.5294	5.16064
			Sequence	# PSMs	# Proteins	# Protein Groups	Protein Group Accessions	Modifications	MH+ [Da]	q-Value	PEP	# Missed Cleavages
			EVATNSELVQSGK	3	5	2	P02533;Q04695		1361.69	0	4.317e-06	0
			VLDELTLAR	11	17	3	P08779;P02533;Q04695		1029.59	0	0.0001809	0
			DAEEWFFTK	9	1	1	P02533		1172.53	0	0.01485	0
			EVATNSELVQSGKSEISELRR	3	4	2	P02533;Q04695		2332.22	0	0.06084	2
			LLEGEDAHLSSSQFSSGSQSSR	4	2	1	P02533		2309.06	0	4.749e-08	0
			APSTYGGGLSVSSSR	8	1	1	P02533		1425.69	0	4.585e-06	0
			ALEEANADLEVK	10	13	2	P08779;P02533		1301.66	0	1.506e-05	0
			LEQEIATYR	8	19	3	P08779;P02533;Q04695		1122.58	0	0.007194	0
			LASYLDKVR	1	7	4	P13645;P08779;P02533;Q04695		1064.61	0.004	0.3506	1
			MSVEADINGLRR	1	2	3	P02533;P08779;Q04695		1360.7	0.004	0.04802	1
			TRLEQEIATYR	1	16	3	P08779;P02533;Q04695		1379.73	0.006	0.08401	1
P63267	Actin, gamma-enteric smooth muscle	ACTG2	Actin, gamma-enteric smooth muscle OS=Homo sapiens GN=ACTG2 PE=1 SV=1 - [ACTH_HUMAN]	25.27	26	2	7	61	+	+	+	+	+	376	41.8498	5.47803
			Sequence	# PSMs	# Proteins	# Protein Groups	Protein Group Accessions	Modifications	MH+ [Da]	q-Value	PEP	# Missed Cleavages
			SYELPDGQVITIGNER	20	40	2	P60709;P63267		1790.89	0	2.244e-06	0
			EITALAPSTMK	21	33	2	P63267;P60709		1161.62	0	0.002288	0
			AGFAGDDAPR	2	45	2	P60709;P63267		976.446	0	3.434e-05	0
			YPIEHGIITNWDDMEK	14	15	1	P63267		1960.91	0	0.00172	0
			LCYVALDFENEMATAASSSSLEK	1	13	1	P63267	C2(Carbamidomethyl); M12(Oxidation)	2552.18	0	0.177	0
			DLTDYLMK	2	7	2	P63267;P60709		998.486	0.002	0.01886	0
			AVFPSIVGRPR	1	9	2	P60709;P63267		1198.71	0.004	0.1929	0
P02538	Keratin, type II cytoskeletal 6A	KRT6A	Keratin, type II cytoskeletal 6A OS=Homo sapiens GN=KRT6A PE=1 SV=3 - [K2C6A_HUMAN]	24.47	19	6	14	138	+	+	+	+	+	564	60.0083	8.00146
			Sequence	# PSMs	# Proteins	# Protein Groups	Protein Group Accessions	Modifications	MH+ [Da]	q-Value	PEP	# Missed Cleavages
			NLDLDSIIAEVKAQYEEIAQR	26	11	2	P02538;P35908		2418.26	0	0.0005314	1
			NLDLDSIIAEVK	35	19	3	P02538;P13647;P35908		1329.73	0	0.00385	0
			YEELQVTAGR	13	10	1	P02538		1165.59	0	0.008533	0
			WTLLQEQGTK	15	13	2	P02538;P13647		1203.64	0	0.0005102	0
			QNLEPLFEQYINNLR	8	13	2	P02538;P13647		1890.97	0	4.029e-06	0
			NKYEDEINKR	20	24	4	P04264;P02538;P13647;P05787		1308.65	0	0.009029	2
			NKLEGLEDALQK	2	10	1	P02538		1357.73	0	0.0003518	1
			ADTLTDEINFLR	6	8	1	P02538		1407.71	0	0.0001322	0
			GMQDLVEDFK	4	5	1	P02538		1181.55	0	0.003707	0
			AIGGGLSSVGGGSSTIK	1	2	1	P02538		1447.77	0	0.001091	0
			AQYEEIAQR	2	18	2	P02538;P35908		1107.54	0.001	0.01233	0
			FASFIDKVR	2	17	4	P02538;P13647;P35908;P05787		1082.6	0.004	0.189	1
			FASFIDK	3	41	4	P02538;P13647;P35908;P05787		827.428	0.004	0.04014	0
			TAAENEFVTLKK	1	4	1	P02538		1350.73	0.007	0.1223	1
P11047	Laminin subunit gamma-1	LAMC1	Laminin subunit gamma-1 OS=Homo sapiens GN=LAMC1 PE=1 SV=3 - [LAMC1_HUMAN]	24.18	2	28	28	274	+	+	+	+	+	1609	177.489	5.12256
			Sequence	# PSMs	# Proteins	# Protein Groups	Protein Group Accessions	Modifications	MH+ [Da]	q-Value	PEP	# Missed Cleavages
			NTIEETGNLAEQAR	22	1	1	P11047		1545.75	0	4.303e-13	0
			SQECYFDPELYR	18	1	1	P11047	C4(Carbamidomethyl)	1606.68	0	5.787e-12	0
			TEQQTADQLLAR	15	1	1	P11047		1373.7	0	0.09949	0
			LSAEDLVLEGAGLR	24	1	1	P11047		1442.78	0	2.662e-12	0
			MEAENLEQLIDQK	8	1	1	P11047		1560.76	0	1.763e-09	0
			EAQQALGSAAADATEAK	16	1	1	P11047		1631.78	0	0.08673	0
			QDIAVISDSYFPR	14	1	1	P11047		1510.75	0	4.111e-07	0
			DGFFGNPLAPNPADK	19	1	1	P11047		1559.75	0	0.04589	0
			DVDQNLMDR	4	1	1	P11047		1105.49	0	3.783e-07	0
			LNTFGDEVFNDPK	12	1	1	P11047		1495.71	0	0.02564	0
			CELCDDGYFGDPLGR	15	1	1	P11047	C1(Carbamidomethyl); C4(Carbamidomethyl)	1773.72	0	0.01252	0
			VSVPLIAQGNSYPSETTVK	1	1	1	P11047		1990.05	0	0.01766	0
			EVVCTNCPTGTTGK	10	1	1	P11047	C4(Carbamidomethyl); C7(Carbamidomethyl)	1523.68	0	0.1442	0
			TLPSGCFNTPSIEKP	5	1	1	P11047	C6(Carbamidomethyl)	1647.81	0	0.0008066	0
			DTLQEANDILNNLK	12	1	1	P11047		1600.81	0	4.756e-07	0
			LCQCSDNIDPNAVGNCNR	8	1	1	P11047	C2(Carbamidomethyl); C4(Carbamidomethyl); C16(Carbamidomethyl)	2106.88	0	1.207e-07	0
			DNVEGFNCER	14	1	1	P11047	C8(Carbamidomethyl)	1239.5	0	0.0008778	0
			DGSEASLEWSSER	9	1	1	P11047		1452.62	0	1.268e-08	0
			SWPGCQECPACYR	7	1	1	P11047	C5(Carbamidomethyl); C8(Carbamidomethyl); C11(Carbamidomethyl)	1670.65	0	0.03952	0
			LGNNEACSSCHCSPVGSLSTQCDSYGR	6	1	1	P11047	C7(Carbamidomethyl); C10(Carbamidomethyl); C12(Carbamidomethyl); C22(Carbamidomethyl)	3003.21	0	5.817e-07	0
			CIYNTAGFYCDR	7	1	1	P11047	C1(Carbamidomethyl); C10(Carbamidomethyl)	1539.63	0	0.05017	0
			ATAESASECLPCDCNGR	5	1	1	P11047	C9(Carbamidomethyl); C12(Carbamidomethyl); C14(Carbamidomethyl)	1897.75	0	1.629e-07	0
			TFAEVTDLDNEVNNMLK	2	1	1	P11047		1952.93	0	0.00255	0
			TGQCECQPGITGQHCER	14	1	1	P11047	C4(Carbamidomethyl); C6(Carbamidomethyl); C15(Carbamidomethyl)	2017.82	0	0.001957	0
			SYYYAISDFAVGGR	2	1	1	P11047		1568.74	0	0.003378	0
			AFDITYVR	3	2	1	P11047		984.515	0.003	0.1959	0
			EVMDLLR	1	1	1	P11047		875.466	0.006	0.04505	0
			DIEEIMK	1	1	1	P11047		877.434	0.007	0.06628	0
P07355	Annexin A2	ANXA2	Annexin A2 OS=Homo sapiens GN=ANXA2 PE=1 SV=2 - [ANXA2_HUMAN]	23.01	25	7	7	19		+				339	38.5798	7.75244
			Sequence	# PSMs	# Proteins	# Protein Groups	Protein Group Accessions	Modifications	MH+ [Da]	q-Value	PEP	# Missed Cleavages
			GLGTDEDSLIEIICSR	2	17	1	P07355	C14(Carbamidomethyl)	1777.87	0	0.001538	0
			RAEDGSVIDYELIDQDAR	4	11	1	P07355		2064.98	0	0.0026	1
			TNQELQEINR	3	17	1	P07355		1244.62	0	4.679e-05	0
			QDIAFAYQR	4	16	1	P07355		1111.55	0	0.0003503	0
			GVDEVTIVNILTNR	3	16	1	P07355		1542.85	0	0.01516	0
			AEDGSVIDYELIDQDAR	2	11	1	P07355		1908.88	0	9.99e-06	0
			DIISDTSGDFR	1	2	1	P07355		1225.57	0.005	0.03856	0
Q04695	Keratin, type I cytoskeletal 17	KRT17	Keratin, type I cytoskeletal 17 OS=Homo sapiens GN=KRT17 PE=1 SV=2 - [K1C17_HUMAN]	22.45	15	4	10	42	+		+	+	+	432	48.076	5.021
			Sequence	# PSMs	# Proteins	# Protein Groups	Protein Group Accessions	Modifications	MH+ [Da]	q-Value	PEP	# Missed Cleavages
			ALEEANTELEVK	6	3	1	Q04695		1345.68	0	1.012e-08	0
			EVATNSELVQSGK	3	5	2	P02533;Q04695		1361.69	0	4.317e-06	0
			VLDELTLAR	11	17	3	P08779;P02533;Q04695		1029.59	0	0.0001809	0
			EVATNSELVQSGKSEISELRR	3	4	2	P02533;Q04695		2332.22	0	0.06084	2
			LEQEIATYR	8	19	3	P08779;P02533;Q04695		1122.58	0	0.007194	0
			LLEGEDAHLTQYK	4	3	1	Q04695		1516.76	0	0.000164	0
			ASLEGNLAETENR	2	3	1	Q04695		1403.67	0	0.004914	0
			LASYLDKVR	1	7	4	P13645;P08779;P02533;Q04695		1064.61	0.004	0.3506	1
			DAEDWFFSK	3	4	1	Q04695		1144.49	0.005	0.09606	0
			TRLEQEIATYR	1	16	3	P08779;P02533;Q04695		1379.73	0.006	0.08401	1
P09758	Tumor-associated calcium signal transducer 2	TACSTD2	Tumor-associated calcium signal transducer 2 OS=Homo sapiens GN=TACSTD2 PE=1 SV=3 - [TACD2_HUMAN]	21.67	2	1	4	48		+	+			323	35.6866	8.86572
			Sequence	# PSMs	# Proteins	# Protein Groups	Protein Group Accessions	Modifications	MH+ [Da]	q-Value	PEP	# Missed Cleavages
			AAGDVDIGDAAYYFER	14	1	1	P09758		1732.78	0	2.355e-16	0
			TLVRPSEHALVDNDGLYDPDCDPEGR	8	3	2	P09758;C5IX07	C21(Carbamidomethyl)	2940.35	0	1.431e-08	0
			ALGSGMAVDCSTLTSK	8	2	2	P09758;C5IX07	C10(Carbamidomethyl)	1597.75	0	4.345e-13	0
			MTVCSPDGPGGR	18	2	2	P09758;C5IX07	C4(Carbamidomethyl)	1233.53	0	0.0003766	0
P05787	Keratin, type II cytoskeletal 8	KRT8	Keratin, type II cytoskeletal 8 OS=Homo sapiens GN=KRT8 PE=1 SV=7 - [K2C8_HUMAN]	21.33	26	6	10	50	+	+	+		+	483	53.6711	5.59229
			Sequence	# PSMs	# Proteins	# Protein Groups	Protein Group Accessions	Modifications	MH+ [Da]	q-Value	PEP	# Missed Cleavages
			LEGLTDEINFLR	8	7	1	P05787		1419.74	0	6.414e-10	0
			ASLEAAIADAEQR	3	3	1	P05787		1344.67	0	3.992e-06	0
			SLDMDSIIAEVK	2	4	1	P05787		1320.67	0	0.008412	0
			LALDIEIATYR	9	26	2	P04264;P05787		1277.71	0	5.851e-05	0
			NKYEDEINKR	20	24	4	P04264;P02538;P13647;P05787		1308.65	0	0.009029	2
			YEELQSLAGK	1	1	1	P05787		1137.58	0.002	0.01184	0
			SNMDNMFESYINNLR	1	6	1	P05787		1847.81	0.004	0.01654	0
			FASFIDKVR	2	17	4	P02538;P13647;P35908;P05787		1082.6	0.004	0.189	1
			FASFIDK	3	41	4	P02538;P13647;P35908;P05787		827.428	0.004	0.04014	0
			TEMENEFVLIK	1	1	1	P05787		1352.68	0.006	0.04933	0
P62158	Calmodulin	CALM1	Calmodulin OS=Homo sapiens GN=CALM1 PE=1 SV=2 - [CALM_HUMAN]	19.46	8	2	2	4		+				149	16.8268	4.22119
			Sequence	# PSMs	# Proteins	# Protein Groups	Protein Group Accessions	Modifications	MH+ [Da]	q-Value	PEP	# Missed Cleavages
			EAFSLFDKDGDGTITTK	1	1	1	P62158		1844.89	0.001	0.009497	1
			DGNGYISAAELR	3	8	1	P62158		1265.61	0.003	0.03599	0
P11142	Heat shock cognate 71 kDa protein	HSPA8	Heat shock cognate 71 kDa protein OS=Homo sapiens GN=HSPA8 PE=1 SV=1 - [HSP7C_HUMAN]	17.8	29	6	9	81		+	+	+	+	646	70.8542	5.51611
			Sequence	# PSMs	# Proteins	# Protein Groups	Protein Group Accessions	Modifications	MH+ [Da]	q-Value	PEP	# Missed Cleavages
			TTPSYVAFTDTER	26	34	2	P08107;P11142		1487.7	0	0.002905	0
			NQVAMNPTNTVFDAK	8	12	1	P11142		1649.79	0	4.736e-05	0
			DAGTIAGLNVLR	8	15	1	P11142		1199.67	0	0.09736	0
			NSLESYAFNMK	4	14	1	P11142		1303.6	0	0.002809	0
			VEIIANDQGNR	15	38	2	P11142;P08107		1228.63	0	1.292e-06	0
			STAGDTHLGGEDFDNR	10	8	1	P11142		1691.72	0	0.002229	0
			IINEPTAAAIAYGLDK	6	18	1	P11142		1659.89	0	0.001408	0
			FDDAVVQSDMK	2	1	1	P11142		1254.57	0.001	0.003544	0
			FEELNADLFR	2	2	2	P11142;P08107		1253.62	0.001	0.003356	0
O15230	Laminin subunit alpha-5	LAMA5	Laminin subunit alpha-5 OS=Homo sapiens GN=LAMA5 PE=1 SV=8 - [LAMA5_HUMAN]	17.27	5	45	45	391		+	+	+		3695	399.479	7.02002
			Sequence	# PSMs	# Proteins	# Protein Groups	Protein Group Accessions	Modifications	MH+ [Da]	q-Value	PEP	# Missed Cleavages
			DLGAPQAAAEAELAAAQR	21	1	1	O15230		1752.88	0	0.006457	0
			HETAQQLEVLEQQSTSLGQDAR	16	1	1	O15230		2468.19	0	9.836e-12	0
			VQSQLQAMQENVER	19	1	1	O15230		1659.81	0	0.001157	0
			IAASATCGEEAPAR	36	4	1	O15230	C7(Carbamidomethyl)	1403.66	0	0.0002786	0
			DLADLAAYTALK	10	1	1	O15230		1264.68	0	0.01093	0
			GALDQLCGAGGLCR	14	1	1	O15230	C7(Carbamidomethyl); C13(Carbamidomethyl)	1447.67	0	0.02128	0
			GPPPELQPQPEGPPR	30	2	1	O15230		1595.81	0	1.944e-08	0
			LCDELTGQCICPPR	12	1	1	O15230	C2(Carbamidomethyl); C9(Carbamidomethyl); C11(Carbamidomethyl)	1718.76	0	3.978e-05	0
			DDAAICTTEYSR	17	4	1	O15230	C6(Carbamidomethyl)	1401.59	0	0.02378	0
			LVGGPVAGGDPNQTIR	12	4	1	O15230		1550.83	0	9.817e-06	0
			QATGDYMGVSLR	13	1	1	O15230		1297.62	0	0.007038	0
			ECAPGYWGLPEQGCR	11	1	1	O15230	C2(Carbamidomethyl); C14(Carbamidomethyl)	1779.76	0	0.003976	0
			FYLQGPEPEPGQGTEDR	16	1	1	O15230		1919.88	0	0.09127	0
			VGFEGATCDR	20	1	1	O15230	C8(Carbamidomethyl)	1111.48	0	0.1131	0
			ASPDGLCQVSLQQGR	9	2	1	O15230	C7(Carbamidomethyl)	1615.79	0	0.03224	0
			CDIGGALGQSCEPR	8	1	1	O15230	C1(Carbamidomethyl); C11(Carbamidomethyl)	1519.66	0	1.577e-06	0
			CDQCSLGTFSLDAANPK	5	1	1	O15230	C1(Carbamidomethyl); C4(Carbamidomethyl)	1883.83	0	2.525e-12	0
			STGDPWLTDGSYLDGTGFAR	11	2	1	O15230		2115.96	0	0.0001107	0
			CNCESDFTDGTCEDLTGR	6	4	1	O15230	C1(Carbamidomethyl); C3(Carbamidomethyl); C12(Carbamidomethyl)	2136.79	0	0.1194	0
			GQDLGQAVLDAGHSVSTLEK	7	1	1	O15230		2025.03	0	0.04752	0
			GQLQLVEGNFR	6	1	1	O15230		1260.67	0	7.26e-06	0
			VSCISSHGAFGPNSAACLPSR	7	1	1	O15230	C3(Carbamidomethyl); C17(Carbamidomethyl)	2175.01	0	0.06248	0
			EQVLPAGQIVNCDCSAAGTQGNACR	2	1	1	O15230	C12(Carbamidomethyl); C14(Carbamidomethyl); C24(Carbamidomethyl)	2676.19	0	1.691e-06	0
			YALVVEYANEDAR	2	1	1	O15230		1512.74	0	3.466e-06	0
			GQYCDICTAANSNK	8	4	1	O15230	C4(Carbamidomethyl); C7(Carbamidomethyl)	1601.67	0	8.537e-08	0
			GDSCQECAPGFYR	8	1	1	O15230	C4(Carbamidomethyl); C7(Carbamidomethyl)	1546.61	0	4.668e-05	0
			LAQHEAGLMDLR	9	1	1	O15230		1353.69	0	0.1275	0
			DGFFGLDQADYFGCR	8	1	1	O15230	C14(Carbamidomethyl)	1767.74	0	0.0008035	0
			TFQLDTAVDRPCAR	9	2	1	O15230	C12(Carbamidomethyl)	1649.81	0	9.83e-05	0
			AGALLPAIHEQLR	4	1	1	O15230		1388.8	0	0.08003	0
			LGLVWAALQGAR	2	1	1	O15230		1254.73	0	0.00118	0
			TQCLCKPGYAGASCER	6	1	1	O15230	C3(Carbamidomethyl); C5(Carbamidomethyl); C14(Carbamidomethyl)	1857.8	0	0.09323	0
			LELEEAATPEGHAVR	2	1	1	O15230		1621.82	0	0.001628	0
			VQEQLSSLWEENQALATQTR	4	1	1	O15230		2331.16	0	2.404e-05	0
			ISFDSQISTTK	1	1	1	O15230		1226.62	0	0.001834	0
			FGPQTLER	4	1	1	O15230		947.494	0.001	0.004364	0
			ILLVTDGAR	3	2	1	O15230		957.572	0.002	0.008788	0
			VSSYGGTLR	4	1	1	O15230		939.489	0.002	0.01475	0
			VSLQLLR	1	1	1	O15230		828.53	0.002	0.01253	0
			AVPLQPPPPLTSASK	3	1	1	O15230		1502.86	0.003	0.1695	0
			CDCTPCGTEACDPHSGHCLCK	1	1	1	O15230	C1(Carbamidomethyl); C3(Carbamidomethyl); C6(Carbamidomethyl); C11(Carbamidomethyl); C18(Carbamidomethyl); C20(Carbamidomethyl)	2521.91	0.003	0.1808	0
			WQGQYEGLR	1	1	1	O15230		1136.55	0.004	0.2261	0
			CNCPPGLSGER	1	1	1	O15230	C1(Carbamidomethyl); C3(Carbamidomethyl)	1246.53	0.005	0.2469	0
			LLWEMR	1	1	1	O15230		847.45	0.006	0.05389	0
			WWQSPPLSR	1	4	1	O15230		1156.59	0.007	0.2574	0
P35908	Keratin, type II cytoskeletal 2 epidermal	KRT2	Keratin, type II cytoskeletal 2 epidermal OS=Homo sapiens GN=KRT2 PE=1 SV=2 - [K22E_HUMAN]	17.06	12	5	12	140	+	+	+	+	+	639	65.3932	8.00146
			Sequence	# PSMs	# Proteins	# Protein Groups	Protein Group Accessions	Modifications	MH+ [Da]	q-Value	PEP	# Missed Cleavages
			NLDLDSIIAEVKAQYEEIAQR	26	11	2	P02538;P35908		2418.26	0	0.0005314	1
			NLDLDSIIAEVK	35	19	3	P02538;P13647;P35908		1329.73	0	0.00385	0
			LNDLEEALQQAK	5	1	1	P35908		1371.71	0	1.083e-07	0
			FLEQQNQVLQTK	24	10	2	P04264;P35908		1475.78	0	7.666e-07	0
			NVQDAIADAEQR	6	1	1	P35908		1329.64	0	4.125e-06	0
			TAAENDFVTLK	4	1	1	P35908		1208.61	0	2.242e-06	0
			YEELQVTVGR	5	1	1	P35908		1193.61	0	0.03474	0
			IEISELNR	27	8	2	P04264;P35908		973.532	0	0.002119	0
			GFSSGSAVVSGGSR	1	1	1	P35908		1254.61	0	0.01317	0
			AQYEEIAQR	2	18	2	P02538;P35908		1107.54	0.001	0.01233	0
			FASFIDKVR	2	17	4	P02538;P13647;P35908;P05787		1082.6	0.004	0.189	1
			FASFIDK	3	41	4	P02538;P13647;P35908;P05787		827.428	0.004	0.04014	0
P02656	Apolipoprotein C-III	APOC3	Apolipoprotein C-III OS=Homo sapiens GN=APOC3 PE=1 SV=1 - [APOC3_HUMAN]	16.16	2	1	1	10	+				+	99	10.8455	5.41455
			Sequence	# PSMs	# Proteins	# Protein Groups	Protein Group Accessions	Modifications	MH+ [Da]	q-Value	PEP	# Missed Cleavages
			DALSSVQESQVAQQAR	10	2	1	P02656		1716.85	0	2.225e-05	0
P50995	Annexin A11	ANXA11	Annexin A11 OS=Homo sapiens GN=ANXA11 PE=1 SV=1 - [ANX11_HUMAN]	15.84	7	6	7	71		+	+			505	54.3551	7.6499
			Sequence	# PSMs	# Proteins	# Protein Groups	Protein Group Accessions	Modifications	MH+ [Da]	q-Value	PEP	# Missed Cleavages
			GFGTDEQAIIDCLGSR	8	3	1	P50995	C12(Carbamidomethyl)	1738.8	0	3.249e-17	0
			GTITDAPGFDPLR	16	6	1	P50995		1359.69	0	0.0004586	0
			DAQELYAAGENR	8	5	1	P50995		1336.61	0	7.32e-05	0
			FNAVLCSR	26	6	1	P50995	C6(Carbamidomethyl)	966.484	0	0.0007067	0
			DESTNVDMSLAQR	4	5	1	P50995		1465.66	0	6.684e-10	0
			SETDLLDIR	5	6	1	P50995		1061.55	0	0.0003518	0
			NTPAFFAER	4	6	1	P50995		1052.52	0	0.002809	0
O75340	Programmed cell death protein 6	PDCD6	Programmed cell death protein 6 OS=Homo sapiens GN=PDCD6 PE=1 SV=1 - [PDCD6_HUMAN]	14.66	3	3	3	25		+				191	21.8548	5.40186
			Sequence	# PSMs	# Proteins	# Protein Groups	Protein Group Accessions	Modifications	MH+ [Da]	q-Value	PEP	# Missed Cleavages
			LSDQFHDILIR	10	3	1	O75340		1356.73	0	5.884e-05	0
			SIISMFDR	5	2	1	O75340		968.488	0	0.002592	0
			QALSGFGYR	10	2	1	O75340		998.507	0.001	0.002809	0
P07996	Thrombospondin-1	THBS1	Thrombospondin-1 OS=Homo sapiens GN=THBS1 PE=1 SV=2 - [TSP1_HUMAN]	14.53	4	12	12	119	+		+	+	+	1170	129.3	4.94482
			Sequence	# PSMs	# Proteins	# Protein Groups	Protein Group Accessions	Modifications	MH+ [Da]	q-Value	PEP	# Missed Cleavages
			DTDMDGVGDQCDNCPLEHNPDQLDSDSDR	10	3	1	P07996	C11(Carbamidomethyl); C14(Carbamidomethyl)	3320.27	0	4.102e-12	0
			LCNNPTPQFGGK	16	3	1	P07996	C2(Carbamidomethyl)	1332.63	0	3.18e-05	0
			DCVGDVTENQICNK	11	3	1	P07996	C2(Carbamidomethyl); C12(Carbamidomethyl)	1651.7	0	2.392e-05	0
			QVTQSYWDTNPTR	4	3	1	P07996		1595.74	0	0.0005138	0
			GGVNDNFQGVLQNVR	8	4	1	P07996		1616.81	0	0.02468	0
			CENTDPGYNCLPCPPR	23	3	1	P07996	C1(Carbamidomethyl); C10(Carbamidomethyl); C13(Carbamidomethyl)	1949.79	0	0.002939	0
			TIVTTLQDSIR	8	4	1	P07996		1246.7	0	0.00897	0
			DLQAICGISCDELSSMVLELR	10	4	1	P07996	C6(Carbamidomethyl); C10(Carbamidomethyl)	2409.15	0	8.924e-07	0
			GTSQNDPNWVVR	18	3	1	P07996		1372.66	0	0.06619	0
			TKDLQAICGISCDELSSMVLELR	2	4	1	P07996	C8(Carbamidomethyl); C12(Carbamidomethyl)	2638.29	0	2.724e-07	1
			FVFGTTPEDILR	7	4	1	P07996		1394.73	0	0.007334	0
			RPPLCYHNGVQYR	2	4	1	P07996	C5(Carbamidomethyl)	1659.81	0	0.2707	0
Q9HCY8	Protein S100-A14	S100A14	Protein S100-A14 OS=Homo sapiens GN=S100A14 PE=1 SV=1 - [S10AE_HUMAN]	14.42	1	1	1	2		+				104	11.6548	5.23682
			Sequence	# PSMs	# Proteins	# Protein Groups	Protein Group Accessions	Modifications	MH+ [Da]	q-Value	PEP	# Missed Cleavages
			SANAEDAQEFSDVER	2	1	1	Q9HCY8		1667.71	0	1.065e-10	0
P31431	Syndecan-4	SDC4	Syndecan-4 OS=Homo sapiens GN=SDC4 PE=1 SV=2 - [SDC4_HUMAN]	14.14	5	3	3	31		+	+	+	+	198	21.628	4.50049
			Sequence	# PSMs	# Proteins	# Protein Groups	Protein Group Accessions	Modifications	MH+ [Da]	q-Value	PEP	# Missed Cleavages
			ETEVIDPQDLLEGR	21	4	1	P31431		1613.8	0	0.003255	0
			ISPVEESEDVSNK	9	4	1	P31431		1432.68	0	0.1416	0
			RISPVEESEDVSNK	1	1	1	P31431		1588.78	0.001	0.003876	1
P07942	Laminin subunit beta-1	LAMB1	Laminin subunit beta-1 OS=Homo sapiens GN=LAMB1 PE=1 SV=2 - [LAMB1_HUMAN]	14.11	4	16	16	84		+	+	+		1786	197.909	4.94482
			Sequence	# PSMs	# Proteins	# Protein Groups	Protein Group Accessions	Modifications	MH+ [Da]	q-Value	PEP	# Missed Cleavages
			ELDSLQTEAESLDNTVK	9	3	1	P07942		1891.91	0	0.008231	0
			YSDIEPSTEGEVIFR	2	3	1	P07942		1741.83	0	0.002809	0
			EGFYDLSSEDPFGCK	15	3	1	P07942	C14(Carbamidomethyl)	1750.73	0	3.314e-09	0
			DILAQSPAAEPLK	8	3	1	P07942		1352.74	0	0.000173	0
			NIGNLFEEAEK	2	3	1	P07942		1263.62	0	3.083e-06	0
			SCACNPLGTIPGGNPCDSETGHCYCK	2	3	1	P07942	C2(Carbamidomethyl); C4(Carbamidomethyl); C16(Carbamidomethyl); C23(Carbamidomethyl); C25(Carbamidomethyl)	2912.15	0	1.087e-06	0
			VDDIICDSR	10	3	1	P07942	C6(Carbamidomethyl)	1092.5	0	0.128	0
			LHTLGDNLLDSR	7	3	1	P07942		1353.72	0	0.00101	0
			GIETPQCDQSTGQCVCVEGVEGPR	6	3	1	P07942	C7(Carbamidomethyl); C14(Carbamidomethyl); C16(Carbamidomethyl)	2663.15	0	0.003019	0
			IPSWTGAGFVR	3	3	1	P07942		1190.63	0	0.003181	0
			ATGQCLCLPNVIGQNCDR	2	3	1	P07942	C5(Carbamidomethyl); C7(Carbamidomethyl); C16(Carbamidomethyl)	2075.94	0	0.0001926	0
			ISGVIGPYR	6	3	1	P07942		961.548	0	0.0005989	0
			CGNTIPDDDNQVVSLSPGSR	7	3	1	P07942	C1(Carbamidomethyl)	2130.98	0	0.1122	0
			CLAGYYGDPIIGSGDHCRPCPCPDGPDSGR	1	3	1	P07942	C1(Carbamidomethyl); C17(Carbamidomethyl); C20(Carbamidomethyl); C22(Carbamidomethyl)	3306.38	0	0.0774	0
			AAQNSGEAEYIEK	3	3	1	P07942		1409.65	0.002	0.009482	0
			QSAEDILLK	1	1	1	P07942		1016.56	0.002	0.01622	0
P08195	4F2 cell-surface antigen heavy chain	SLC3A2	4F2 cell-surface antigen heavy chain OS=Homo sapiens GN=SLC3A2 PE=1 SV=3 - [4F2_HUMAN]	13.81	9	8	8	43		+				630	67.9517	5.0083
			Sequence	# PSMs	# Proteins	# Protein Groups	Protein Group Accessions	Modifications	MH+ [Da]	q-Value	PEP	# Missed Cleavages
			EDFDSLLQSAK	4	4	1	P08195		1252.61	0	4.175e-05	0
			GQSEDPGSLLSLFR	3	5	1	P08195		1505.76	0	1.138e-07	0
			VILDLTPNYR	8	4	1	P08195		1203.67	0	0.0002472	0
			VAEDEAEAAAAAK	10	8	1	P08195		1245.59	0	4.824e-07	0
			DDVAQTDLLQIDPNFGSK	4	5	1	P08195		1975.96	0	6.548e-05	0
			EEGSPLELER	8	5	1	P08195		1158.56	0	0.001355	0
			ADLLLSTQPGR	5	5	1	P08195		1170.65	0	0.002621	0
			ADLLLSTQPGREEGSPLELER	1	1	1	P08195		2310.2	0.001	0.002809	1
P61204	ADP-ribosylation factor 3	ARF3	ADP-ribosylation factor 3 OS=Homo sapiens GN=ARF3 PE=1 SV=2 - [ARF3_HUMAN]	13.81	11	2	2	3		+	+			181	20.5877	7.43018
			Sequence	# PSMs	# Proteins	# Protein Groups	Protein Group Accessions	Modifications	MH+ [Da]	q-Value	PEP	# Missed Cleavages
			DAVLLVFANK	2	9	1	P61204		1089.63	0	1.313e-06	0
			QDLPNAMNAAEITDK	1	6	1	P61204		1630.78	0	0.05796	0
O00560	Syntenin-1	SDCBP	Syntenin-1 OS=Homo sapiens GN=SDCBP PE=1 SV=1 - [SDCB1_HUMAN]	13.76	5	3	3	6		+				298	32.4239	7.53271
			Sequence	# PSMs	# Proteins	# Protein Groups	Protein Group Accessions	Modifications	MH+ [Da]	q-Value	PEP	# Missed Cleavages
			DSTGHVGFIFK	4	5	1	O00560		1207.61	0	0.002809	0
			FGDQVLQINGENCAGWSSDK	1	5	1	O00560	C13(Carbamidomethyl)	2224.99	0.003	0.03379	0
			SLMDHTIPEV	1	1	1	O00560		1141.56	0.005	0.02602	0
Q8WUM4	Programmed cell death 6-interacting protein	PDCD6IP	Programmed cell death 6-interacting protein OS=Homo sapiens GN=PDCD6IP PE=1 SV=1 - [PDC6I_HUMAN]	13.25	6	8	8	37		+	+			868	95.9631	6.52197
			Sequence	# PSMs	# Proteins	# Protein Groups	Protein Group Accessions	Modifications	MH+ [Da]	q-Value	PEP	# Missed Cleavages
			LLDEEEATDNDLR	10	4	1	Q8WUM4		1532.71	0	6.59e-15	0
			LANQAADYFGDAFK	2	5	1	Q8WUM4		1530.72	0	3.142e-16	0
			EPSAPSIPTPAYQSSPAGGHAPTPPTPAPR	5	2	1	Q8WUM4		2936.45	0	4.196e-12	0
			SVIEQGGIQTVDQLIK	4	4	1	Q8WUM4		1727.95	0	4.654e-08	0
			STPVNVPISQK	3	3	1	Q8WUM4		1169.65	0	0.007476	0
			TMQGSEVVNVLK	5	3	1	Q8WUM4		1304.69	0	0.0006277	0
			EILDESLR	6	4	1	Q8WUM4		974.516	0.001	0.006137	0
			TPSNELYKPLR	2	4	1	Q8WUM4		1317.72	0.003	0.04156	0
P02042	Hemoglobin subunit delta	HBD	Hemoglobin subunit delta OS=Homo sapiens GN=HBD PE=1 SV=2 - [HBD_HUMAN]	12.93	58	2	2	71	+	+	+	+	+	147	16.0453	8.04541
			Sequence	# PSMs	# Proteins	# Protein Groups	Protein Group Accessions	Modifications	MH+ [Da]	q-Value	PEP	# Missed Cleavages
			LLVVYPWTQR	47	52	1	P02042		1274.72	0	0.03195	0
			LHVDPENFR	24	30	1	P02042		1126.56	0	0.02983	0
P04406	Glyceraldehyde-3-phosphate dehydrogenase	GAPDH	Glyceraldehyde-3-phosphate dehydrogenase OS=Homo sapiens GN=GAPDH PE=1 SV=3 - [G3P_HUMAN]	12.84	6	3	3	16	+		+			335	36.0304	8.45557
			Sequence	# PSMs	# Proteins	# Protein Groups	Protein Group Accessions	Modifications	MH+ [Da]	q-Value	PEP	# Missed Cleavages
			VPTANVSVVDLTCR	3	6	1	P04406	C13(Carbamidomethyl)	1530.8	0	6.065e-09	0
			GALQNIIPASTGAAK	9	6	1	P04406		1411.79	0	5.253e-07	0
			LISWYDNEFGYSNR	4	3	1	P04406		1763.81	0	0.002418	0
P08107	Heat shock 70 kDa protein 1A/1B	HSPA1A	Heat shock 70 kDa protein 1A/1B OS=Homo sapiens GN=HSPA1A PE=1 SV=5 - [HSP71_HUMAN]	12.01	23	4	6	55		+	+	+	+	641	70.009	5.65576
			Sequence	# PSMs	# Proteins	# Protein Groups	Protein Group Accessions	Modifications	MH+ [Da]	q-Value	PEP	# Missed Cleavages
			TTPSYVAFTDTER	26	34	2	P08107;P11142		1487.7	0	0.002905	0
			IINEPTAAAIAYGLDR	2	15	1	P08107		1687.9	0	2.497e-10	0
			NALESYAFNMK	4	18	1	P08107		1287.6	0	2.716e-07	0
			VEIIANDQGNR	15	38	2	P11142;P08107		1228.63	0	1.292e-06	0
			ATAGDTHLGGEDFDNR	7	25	1	P08107		1675.73	0	0.00126	0
			FEELCSDLFR	1	3	1	P08107	C5(Carbamidomethyl)	1315.6	0.009	0.1094	0
P05109	Protein S100-A8	S100A8	Protein S100-A8 OS=Homo sapiens GN=S100A8 PE=1 SV=1 - [S10A8_HUMAN]	11.83	1	1	1	10	+		+	+		93	10.8276	7.03467
			Sequence	# PSMs	# Proteins	# Protein Groups	Protein Group Accessions	Modifications	MH+ [Da]	q-Value	PEP	# Missed Cleavages
			LLETECPQYIR	10	1	1	P05109	C6(Carbamidomethyl)	1421.71	0	0.009374	0
P23142	Fibulin-1	FBLN1	Fibulin-1 OS=Homo sapiens GN=FBLN1 PE=1 SV=4 - [FBLN1_HUMAN]	11.66	6	7	7	140	+		+	+	+	703	77.1624	5.22412
			Sequence	# PSMs	# Proteins	# Protein Groups	Protein Group Accessions	Modifications	MH+ [Da]	q-Value	PEP	# Missed Cleavages
			CLAFECPENYR	54	6	1	P23142	C1(Carbamidomethyl); C6(Carbamidomethyl)	1458.61	0	2.753e-06	0
			GYQLSDVDGVTCEDIDECALPTGGHICSYR	17	6	1	P23142	C12(Carbamidomethyl); C18(Carbamidomethyl); C27(Carbamidomethyl)	3387.46	0	3.946e-05	0
			EFTRPEEIIFLR	29	2	1	P23142		1549.83	0	0.0002814	0
			YMDGMTVGVVR	30	3	1	P23142		1227.58	0	6.289e-06	0
			DSFDIIK	4	1	1	P23142		837.436	0	0.02132	0
			GYHLNEEGTR	4	1	1	P23142		1175.54	0	0.005517	0
			YMDGMTVGVVR	1	3	1	P23142	M2(Oxidation)	1243.58	0.003	0.3411	0
			DSFDIIKR	1	1	1	P23142		993.536	0.005	0.09454	1
Q9P2B2	Prostaglandin F2 receptor negative regulator	PTGFRN	Prostaglandin F2 receptor negative regulator OS=Homo sapiens GN=PTGFRN PE=1 SV=2 - [FPRP_HUMAN]	11.04	5	9	9	70		+	+			879	98.4946	6.60986
			Sequence	# PSMs	# Proteins	# Protein Groups	Protein Group Accessions	Modifications	MH+ [Da]	q-Value	PEP	# Missed Cleavages
			VPGFADDPTELACR	12	4	1	Q9P2B2	C13(Carbamidomethyl)	1547.72	0	4.185e-13	0
			LDTVGSDAYR	15	3	1	Q9P2B2		1096.53	0	3.571e-06	0
			MYQTQVSDAGLYR	16	4	1	Q9P2B2		1531.72	0	7.015e-08	0
			CMVTAWSPVR	8	4	1	Q9P2B2	C1(Carbamidomethyl)	1206.58	0	7.503e-06	0
			MPDSTLPGSR	9	4	1	Q9P2B2		1060.51	0	2.945e-08	0
			YIISLDQDSVVK	4	4	1	Q9P2B2		1379.74	0	2.477e-07	0
			ADDVRPEVTWSFSR	3	4	1	Q9P2B2		1664.8	0	0.001515	0
			EGEPFELR	2	1	1	Q9P2B2		976.474	0.005	0.02657	0
			GEILLR	1	2	1	Q9P2B2		700.435	0.007	0.0775	0
P02774	Vitamin D-binding protein	GC	Vitamin D-binding protein OS=Homo sapiens GN=GC PE=1 SV=1 - [VTDB_HUMAN]	10.97	4	7	7	116	+			+	+	474	52.929	5.5415
			Sequence	# PSMs	# Proteins	# Protein Groups	Protein Group Accessions	Modifications	MH+ [Da]	q-Value	PEP	# Missed Cleavages
			HQPQEFPTYVEPTNDEICEAFR	46	3	1	P02774	C18(Carbamidomethyl)	2707.21	0	0.0002695	0
			GQELCADYSENTFTEYK	40	2	1	P02774	C5(Carbamidomethyl)	2054.86	0	8.374e-06	0
			HQPQEFPTYVEPTNDEICEAFRK	6	3	1	P02774	C18(Carbamidomethyl)	2835.3	0	0.0002606	1
			GQELCADYSENTFTEYKK	11	2	1	P02774	C5(Carbamidomethyl)	2182.96	0	0.001834	1
			LCMAALK	5	4	1	P02774	C2(Carbamidomethyl)	806.425	0	0.1178	0
			GQELCADYSENTFTEYKKK	6	2	1	P02774	C5(Carbamidomethyl)	2311.05	0	1.25e-09	2
			HQPQEFPTYVEPTNDEICEAFRKDPK	2	3	1	P02774	C18(Carbamidomethyl)	3175.48	0.004	0.0583	2
P13726	Tissue factor	F3	Tissue factor OS=Homo sapiens GN=F3 PE=1 SV=1 - [TF_HUMAN]	10.17	4	2	2	13		+				295	33.0468	7.03467
			Sequence	# PSMs	# Proteins	# Protein Groups	Protein Group Accessions	Modifications	MH+ [Da]	q-Value	PEP	# Missed Cleavages
			CFYTTDTECDLTDEIVK	6	3	1	P13726	C1(Carbamidomethyl); C9(Carbamidomethyl)	2109.9	0	3.514e-09	0
			STDSPVECMGQEK	7	2	1	P13726	C8(Carbamidomethyl)	1467.61	0	0.0003929	0
F2Z2D2	Gamma-2-syntrophin	SNTG2	Gamma-2-syntrophin OS=Homo sapiens GN=SNTG2 PE=4 SV=1 - [F2Z2D2_HUMAN]	10.08	2	1	1	1				+		129	13.8723	8.88037
			Sequence	# PSMs	# Proteins	# Protein Groups	Protein Group Accessions	Modifications	MH+ [Da]	q-Value	PEP	# Missed Cleavages
			QDVVCVGGSHQGR	1	2	1	F2Z2D2	C5(Carbamidomethyl)	1398.66	0.003	0.04919	0
P02768	Serum albumin	ALB	Serum albumin OS=Homo sapiens GN=ALB PE=1 SV=2 - [ALBU_HUMAN]	9.85	13	9	9	704	+	+	+	+	+	609	69.3215	6.27783
			Sequence	# PSMs	# Proteins	# Protein Groups	Protein Group Accessions	Modifications	MH+ [Da]	q-Value	PEP	# Missed Cleavages
			KVPQVSTPTLVEVSR	302	12	1	P02768		1639.93	0	0.001917	1
			CCTESLVNR	120	11	1	P02768	C1(Carbamidomethyl); C2(Carbamidomethyl)	1138.5	0	0.03288	0
			YICENQDSISSK	121	11	1	P02768	C3(Carbamidomethyl)	1443.64	0	0.04366	0
			LVTDLTK	11	11	1	P02768		789.471	0	0.01608	0
			VPQVSTPTLVEVSR	97	12	1	P02768		1511.84	0	0.0003811	0
			YLYEIAR	39	9	1	P02768		927.493	0	0.05043	0
			VTKCCTESLVNR	10	11	1	P02768	C4(Carbamidomethyl); C5(Carbamidomethyl)	1466.71	0	0.006797	1
			YICENQDSISSKLK	2	1	1	P02768	C3(Carbamidomethyl)	1684.82	0	0.06731	1
			ADLAKYICENQDSISSK	2	11	1	P02768	C8(Carbamidomethyl)	1941.92	0	0.153	1
P35052	Glypican-1	GPC1	Glypican-1 OS=Homo sapiens GN=GPC1 PE=1 SV=2 - [GPC1_HUMAN]	9.5	7	4	4	13			+			558	61.641	7.29834
			Sequence	# PSMs	# Proteins	# Protein Groups	Protein Group Accessions	Modifications	MH+ [Da]	q-Value	PEP	# Missed Cleavages
			SFVQGLGVASDVVR	6	5	1	P35052		1433.77	0	0.001801	0
			QAEALRPFGEAPR	3	6	1	P35052		1441.75	0	0.1207	0
			VAQVPLGPECSR	3	5	1	P35052	C10(Carbamidomethyl)	1312.67	0.003	0.155	0
			GCLANQADLDAEWR	1	6	1	P35052	C2(Carbamidomethyl)	1618.73	0.004	0.243	0
P02788	Lactotransferrin	LTF	Lactotransferrin OS=Homo sapiens GN=LTF PE=1 SV=6 - [TRFL_HUMAN]	9.15	12	4	4	106	+	+	+	+	+	710	78.1319	8.11865
			Sequence	# PSMs	# Proteins	# Protein Groups	Protein Group Accessions	Modifications	MH+ [Da]	q-Value	PEP	# Missed Cleavages
			CGLVPVLAENYK	66	12	1	P02788	C1(Carbamidomethyl)	1362.71	0	4.483e-05	0
			YYGYTGAFR	35	12	1	P02788		1097.5	0	0.05285	0
			CLAENAGDVAFVKDVTVLQNTDGNNNEAWAK	3	5	1	P02788	C1(Carbamidomethyl)	3363.62	0	0.02237	1
			NLLFNDNTECLAR	2	11	1	P02788	C10(Carbamidomethyl)	1579.75	0.003	0.08481	0
P19823	Inter-alpha-trypsin inhibitor heavy chain H2	ITIH2	Inter-alpha-trypsin inhibitor heavy chain H2 OS=Homo sapiens GN=ITIH2 PE=1 SV=2 - [ITIH2_HUMAN]	9.09	6	6	6	204	+	+	+	+	+	946	106.397	6.85889
			Sequence	# PSMs	# Proteins	# Protein Groups	Protein Group Accessions	Modifications	MH+ [Da]	q-Value	PEP	# Missed Cleavages
			IQPSGGTNINEALLR	81	5	1	P19823		1582.86	0	5.73566e-15	0
			FYNQVSTPLLR	83	5	1	P19823		1337.72	0	0.001946	0
			TILDDLR	15	5	1	P19823		845.472	0	0.00892	0
			VQFELHYQEVK	13	5	1	P19823		1419.72	0	0.01245	0
			LWAYLTINQLLAER	2	5	1	P19823		1703.95	0	3.348e-05	0
			SILQMSLDHHIVTPLTSLVIENEAGDER	10	5	1	P19823	M5(Oxidation)	3133.56	0	0.0027	0
P01344	Insulin-like growth factor II	IGF2	Insulin-like growth factor II OS=Homo sapiens GN=IGF2 PE=1 SV=1 - [IGF2_HUMAN]	8.89	4	1	1	2					+	180	20.1273	9.31982
			Sequence	# PSMs	# Proteins	# Protein Groups	Protein Group Accessions	Modifications	MH+ [Da]	q-Value	PEP	# Missed Cleavages
			SCDLALLETYCATPAK	2	4	1	P01344	C2(Carbamidomethyl); C11(Carbamidomethyl)	1812.85	0.003	0.125	0
Q9H4B7	Tubulin beta-1 chain	TUBB1	Tubulin beta-1 chain OS=Homo sapiens GN=TUBB1 PE=1 SV=1 - [TBB1_HUMAN]	8.65	3	1	3	31	+	+	+	+		451	50.2946	5.17334
			Sequence	# PSMs	# Proteins	# Protein Groups	Protein Group Accessions	Modifications	MH+ [Da]	q-Value	PEP	# Missed Cleavages
			AVLVDLEPGTMDSIR	27	1	1	Q9H4B7		1615.84	0	0.03062	0
			LAVNMVPFPR	3	10	3	P07437;P04350;Q9H4B7		1143.64	0	0.122	0
			NSSCFVEWIPNNVK	1	1	2	Q9H4B7;P07437	C4(Carbamidomethyl)	1693.8	0.002	0.01438	0
P16422	Epithelial cell adhesion molecule	EPCAM	Epithelial cell adhesion molecule OS=Homo sapiens GN=EPCAM PE=1 SV=2 - [EPCAM_HUMAN]	8.6	3	2	2	5		+				314	34.9097	7.45947
			Sequence	# PSMs	# Proteins	# Protein Groups	Protein Group Accessions	Modifications	MH+ [Da]	q-Value	PEP	# Missed Cleavages
			LAVNCFVNNNR	3	3	1	P16422	C5(Carbamidomethyl)	1320.64	0	0.002809	0
			TQNDVDIADVAYYFEK	2	2	1	P16422		1890.88	0	6.475e-05	0
P02792	Ferritin light chain	FTL	Ferritin light chain OS=Homo sapiens GN=FTL PE=1 SV=2 - [FRIL_HUMAN]	8.57	2	1	1	4		+					20.0071	5.78271
			Sequence	# PSMs	# Proteins	# Protein Groups	Protein Group Accessions	Modifications	MH+ [Da]	q-Value	PEP	# Missed Cleavages
			LGGPEAGLGEYLFER	4	2	1	P02792		1607.81	0	0.0008595	0
Q9Y536	Peptidyl-prolyl cis-trans isomerase A-like 4A/B/C	PPIAL4A	Peptidyl-prolyl cis-trans isomerase A-like 4A/B/C OS=Homo sapiens GN=PPIAL4A PE=2 SV=1 - [PAL4A_HUMAN]	8.54	8	1	1	2		+				164	18.1702	9.21729
			Sequence	# PSMs	# Proteins	# Protein Groups	Protein Group Accessions	Modifications	MH+ [Da]	q-Value	PEP	# Missed Cleavages
			IIPGFMCQGGDFTR	2	8	1	Q9Y536	C7(Carbamidomethyl)	1598.75	0	2.24e-08	0
P60033	CD81 antigen	CD81	CD81 antigen OS=Homo sapiens GN=CD81 PE=1 SV=1 - [CD81_HUMAN]	8.47	9	1	1	7		+	+			236	25.7921	5.2876
			Sequence	# PSMs	# Proteins	# Protein Groups	Protein Group Accessions	Modifications	MH+ [Da]	q-Value	PEP	# Missed Cleavages
			QFYDQALQQAVVDDDANNAK	7	9	1	P60033		2253.04	0	1.19e-10	0
P35443	Thrombospondin-4	THBS4	Thrombospondin-4 OS=Homo sapiens GN=THBS4 PE=1 SV=2 - [TSP4_HUMAN]	8.01	9	3	5	79	+		+	+	+	961	105.802	4.67822
			Sequence	# PSMs	# Proteins	# Protein Groups	Protein Group Accessions	Modifications	MH+ [Da]	q-Value	PEP	# Missed Cleavages
			IDVCPENAEVTLTDFR	27	10	2	P49747;P35443	C4(Carbamidomethyl)	1878.89	0	4.126e-06	0
			DVDIDSYPDEELPCSAR	29	3	1	P35443	C14(Carbamidomethyl)	1980.85	0	0.000921	0
			QTEQTYWQATPFR	12	9	1	P35443		1655.78	0	0.000139	0
			QGDVTCVCGVGWAGDGYICGKDVDIDSYPDEELPCSAR	1	1	1	P35443	C6(Carbamidomethyl); C8(Carbamidomethyl); C19(Carbamidomethyl); C35(Carbamidomethyl)	4220.79	0	0.01598	1
			AVAEPGIQLK	10	10	2	P49747;P35443		1025.6	0	0.04082	0
P02751	Fibronectin	FN1	Fibronectin OS=Homo sapiens GN=FN1 PE=1 SV=4 - [FINC_HUMAN]	7.84	28	12	12	94	+		+	+	+	2386	262.46	5.70654
			Sequence	# PSMs	# Proteins	# Protein Groups	Protein Group Accessions	Modifications	MH+ [Da]	q-Value	PEP	# Missed Cleavages
			DLQFVEVTDVK	6	5	1	P02751		1292.68	0	1.506e-06	0
			VDVIPVNLPGEHGQR	21	5	1	P02751		1629.87	0	0.0006695	0
			SYTITGLQPGTDYK	11	18	1	P02751		1543.76	0	0.01284	0
			DDKESVPISDTIIPAVPPPTDLR	16	5	1	P02751		2475.29	0	0.1708	1
			WLPSSSPVTGYR	16	17	1	P02751		1349.68	0	0.04344	0
			SSPVVIDASTAIDAPSNLR	8	19	1	P02751		1913.01	0	3.432e-05	0
			FGFCPMAAHEEICTTNEGVMYR	2	6	1	P02751	C4(Carbamidomethyl); C13(Carbamidomethyl)	2620.11	0	0.004359	0
			DSMIWDCTCIGAGR	6	5	1	P02751	C7(Carbamidomethyl); C9(Carbamidomethyl)	1641.68	0	0.09897	0
			TGLDSPTGIDFSDITANSFTVHWIAPR	3	10	1	P02751		2918.43	0	1.248e-08	0
			EYLGAICSCTCFGGQR	2	16	1	P02751	C7(Carbamidomethyl); C9(Carbamidomethyl); C11(Carbamidomethyl)	1878.79	0	9.604e-06	0
			EATIPGHLNSYTIK	2	5	1	P02751		1543.81	0	0.06584	0
			ESVPISDTIIPAVPPPTDLR	1	1	1	P02751		2117.15	0.007	0.4107	0
Q05B97	MYLK protein (Fragment)	MYLK	MYLK protein (Fragment) OS=Homo sapiens GN=MYLK PE=2 SV=1 - [Q05B97_HUMAN]	7.83	6	1	1	1			+			166	18.1405	4.36084
			Sequence	# PSMs	# Proteins	# Protein Groups	Protein Group Accessions	Modifications	MH+ [Da]	q-Value	PEP	# Missed Cleavages
			IEGYPDPEVVWFK	1	6	1	Q05B97		1578.77	0.003	0.1905	0
P01889	HLA class I histocompatibility antigen, B-7 alpha chain	HLA-B	HLA class I histocompatibility antigen, B-7 alpha chain OS=Homo sapiens GN=HLA-B PE=1 SV=3 - [1B07_HUMAN]	7.46	403	2	2	7		+				362	40.435	5.84619
			Sequence	# PSMs	# Proteins	# Protein Groups	Protein Group Accessions	Modifications	MH+ [Da]	q-Value	PEP	# Missed Cleavages
			WAAVVVPSGEEQR	5	250	1	P01889		1427.72	0	0.002591	0
			APWIEQEGPEYWDR	2	251	1	P01889		1775.8	0	2.267e-05	0
L0R5A1	Alternative protein CSF2RB	CSF2RB	Alternative protein CSF2RB OS=Homo sapiens GN=CSF2RB PE=4 SV=1 - [L0R5A1_HUMAN]	7.41	1	1	1	6		+				108	11.6381	11.2974
			Sequence	# PSMs	# Proteins	# Protein Groups	Protein Group Accessions	Modifications	MH+ [Da]	q-Value	PEP	# Missed Cleavages
			LASIVTPR	6	1	1	L0R5A1		856.525	0	0.02315	0
P00734	Prothrombin	F2	Prothrombin OS=Homo sapiens GN=F2 PE=1 SV=2 - [THRB_HUMAN]	7.4	6	4	4	117	+	+	+	+	+	622	69.9921	5.89697
			Sequence	# PSMs	# Proteins	# Protein Groups	Protein Group Accessions	Modifications	MH+ [Da]	q-Value	PEP	# Missed Cleavages
			SPQELLCGASLISDR	49	4	1	P00734	C7(Carbamidomethyl)	1645.82	0	0.001179	0
			GDACEGDSGGPFVMK	36	4	1	P00734	C4(Carbamidomethyl)	1526.62	0	9.586e-06	0
			KSPQELLCGASLISDR	30	4	1	P00734	C8(Carbamidomethyl)	1773.92	0	0.001125	1
			WYQMGIVSWGEGCDR	2	5	1	P00734	C13(Carbamidomethyl)	1843.79	0	0.006641	0
P08754	Guanine nucleotide-binding protein G(k) subunit alpha	GNAI3	Guanine nucleotide-binding protein G(k) subunit alpha OS=Homo sapiens GN=GNAI3 PE=1 SV=3 - [GNAI3_HUMAN]	7.34	19	1	2	6		+				354	40.5063	5.69385
			Sequence	# PSMs	# Proteins	# Protein Groups	Protein Group Accessions	Modifications	MH+ [Da]	q-Value	PEP	# Missed Cleavages
			LLLLGAGESGK	4	22	2	P63092;P08754		1057.63	0	0.001703	0
			ISQSNYIPTQQDVLR	2	1	1	P08754		1761.92	0.004	0.05252	0
P06396	Gelsolin	GSN	Gelsolin OS=Homo sapiens GN=GSN PE=1 SV=1 - [GELS_HUMAN]	7.16	12	4	4	19	+				+	782	85.6442	6.27783
			Sequence	# PSMs	# Proteins	# Protein Groups	Protein Group Accessions	Modifications	MH+ [Da]	q-Value	PEP	# Missed Cleavages
			AGALNSNDAFVLK	6	10	1	P06396		1319.7	0	0.008418	0
			QTQVSVLPEGGETPLFK	8	7	1	P06396		1829.96	0	0.05124	0
			EVQGFESATFLGYFK	4	7	1	P06396		1722.83	0	0.0002073	0
			HVVPNEVVVQR	1	1	1	P06396		1275.71	0.004	0.05323	0
P02765	Alpha-2-HS-glycoprotein	AHSG	Alpha-2-HS-glycoprotein OS=Homo sapiens GN=AHSG PE=1 SV=1 - [FETUA_HUMAN]	7.08	3	4	4	102	+	+	+	+	+	367	39.2997	5.71924
			Sequence	# PSMs	# Proteins	# Protein Groups	Protein Group Accessions	Modifications	MH+ [Da]	q-Value	PEP	# Missed Cleavages
			CDSSPDSAEDVR	58	3	1	P02765	C1(Carbamidomethyl)	1337.53	0	0.01586	0
			CDSSPDSAEDVRK	38	3	1	P02765	C1(Carbamidomethyl)	1465.62	0	0.0004841	1
			CNLLAEK	5	1	1	P02765	C1(Carbamidomethyl)	847.433	0	0.02183	0
			CNLLAEKQYGFCK	1	1	1	P02765	C1(Carbamidomethyl); C12(Carbamidomethyl)	1630.77	0.003	0.01262	1
P63092	Guanine nucleotide-binding protein G(s) subunit alpha isoforms short	GNAS	Guanine nucleotide-binding protein G(s) subunit alpha isoforms short OS=Homo sapiens GN=GNAS PE=1 SV=1 - [GNAS2_HUMAN]	6.85	24	1	2	7		+				394	45.6359	5.8208
			Sequence	# PSMs	# Proteins	# Protein Groups	Protein Group Accessions	Modifications	MH+ [Da]	q-Value	PEP	# Missed Cleavages
			LLLLGAGESGK	4	22	2	P63092;P08754		1057.63	0	0.001703	0
			YTTPEDATPEPGEDPR	3	6	1	P63092		1774.77	0	0.01872	0
P23528	Cofilin-1	CFL1	Cofilin-1 OS=Homo sapiens GN=CFL1 PE=1 SV=3 - [COF1_HUMAN]	6.63	2	1	1	3		+				166	18.4907	8.08936
			Sequence	# PSMs	# Proteins	# Protein Groups	Protein Group Accessions	Modifications	MH+ [Da]	q-Value	PEP	# Missed Cleavages
			YALYDATYETK	3	2	1	P23528		1337.63	0.001	0.008165	0
P49747	Cartilage oligomeric matrix protein	COMP	Cartilage oligomeric matrix protein OS=Homo sapiens GN=COMP PE=1 SV=2 - [COMP_HUMAN]	6.61	8	2	4	66	+		+	+	+	757	82.8076	4.60205
			Sequence	# PSMs	# Proteins	# Protein Groups	Protein Group Accessions	Modifications	MH+ [Da]	q-Value	PEP	# Missed Cleavages
			IDVCPENAEVTLTDFR	27	10	2	P49747;P35443	C4(Carbamidomethyl)	1878.89	0	4.126e-06	0
			ELQETNAALQDVR	23	7	1	P49747		1486.75	0	9.143e-05	0
			DTDLDGFPDEK	6	7	1	P49747		1251.53	0	0.01116	0
			AVAEPGIQLK	10	10	2	P49747;P35443		1025.6	0	0.04082	0
P02771	Alpha-fetoprotein	AFP	Alpha-fetoprotein OS=Homo sapiens GN=AFP PE=1 SV=1 - [FETA_HUMAN]	6.24	4	5	5	63	+		+	+	+	609	68.633	5.68115
			Sequence	# PSMs	# Proteins	# Protein Groups	Protein Group Accessions	Modifications	MH+ [Da]	q-Value	PEP	# Missed Cleavages
			GYQELLEK	24	4	1	P02771		979.51	0	0.006816	0
			LGEYYLQNAFLVAYTK	30	4	1	P02771		1892.98	0	1.287e-08	0
			LGEYYLQNAFLVAYTKK	1	1	1	P02771		2021.08	0	0.0148	1
			YIQESQALAK	7	4	1	P02771		1150.61	0	0.0009603	0
			VAKGYQELLEK	1	1	1	P02771		1277.71	0.003	0.01598	1
P36955	Pigment epithelium-derived factor	SERPINF1	Pigment epithelium-derived factor OS=Homo sapiens GN=SERPINF1 PE=1 SV=4 - [PEDF_HUMAN]	6.22	1	2	2	4					+	418	46.2833	6.37939
			Sequence	# PSMs	# Proteins	# Protein Groups	Protein Group Accessions	Modifications	MH+ [Da]	q-Value	PEP	# Missed Cleavages
			DTDTGALLFIGK	2	1	1	P36955		1250.67	0	0.02743	0
			LAAAVSNFGYDLYR	2	1	1	P36955		1559.78	0	0.09308	0
P02647	Apolipoprotein A-I	APOA1	Apolipoprotein A-I OS=Homo sapiens GN=APOA1 PE=1 SV=1 - [APOA1_HUMAN]	5.99	2	1	1	42	+		+	+	+	267	30.7589	5.75732
			Sequence	# PSMs	# Proteins	# Protein Groups	Protein Group Accessions	Modifications	MH+ [Da]	q-Value	PEP	# Missed Cleavages
			EQLGPVTQEFWDNLEK	42	2	1	P02647		1932.94	0	9.937e-05	0
P04350	Tubulin beta-4A chain	TUBB4A	Tubulin beta-4A chain OS=Homo sapiens GN=TUBB4A PE=1 SV=2 - [TBB4A_HUMAN]	5.63	18	1	2	4	+	+		+		444	49.5539	4.88135
			Sequence	# PSMs	# Proteins	# Protein Groups	Protein Group Accessions	Modifications	MH+ [Da]	q-Value	PEP	# Missed Cleavages
			LAVNMVPFPR	3	10	3	P07437;P04350;Q9H4B7		1143.64	0	0.122	0
			AVLVDLEPGTMDSVR	1	16	1	P04350		1601.81	0.003	0.02745	0
P07437	Tubulin beta chain	TUBB	Tubulin beta chain OS=Homo sapiens GN=TUBB PE=1 SV=2 - [TBB5_HUMAN]	5.63	22	1	2	4	+	+	+	+		444	49.639	4.89404
			Sequence	# PSMs	# Proteins	# Protein Groups	Protein Group Accessions	Modifications	MH+ [Da]	q-Value	PEP	# Missed Cleavages
			LAVNMVPFPR	3	10	3	P07437;P04350;Q9H4B7		1143.64	0	0.122	0
			AILVDLEPGTMDSVR	1	20	1	P07437		1615.84	0.004	0.219	0
P07900	Heat shock protein HSP 90-alpha	HSP90AA1	Heat shock protein HSP 90-alpha OS=Homo sapiens GN=HSP90AA1 PE=1 SV=5 - [HS90A_HUMAN]	5.6	22	3	3	10	+	+		+	+	732	84.6067	5.021
			Sequence	# PSMs	# Proteins	# Protein Groups	Protein Group Accessions	Modifications	MH+ [Da]	q-Value	PEP	# Missed Cleavages
			GVVDSEDLPLNISR	7	20	1	P07900		1513.78	0	0.00425	0
			NPDDITNEEYGEFYK	2	5	1	P07900		1833.78	0	0.04603	0
			ADLINNLGTIAK	1	4	1	P07900		1242.71	0.004	0.1998	0
P61026	Ras-related protein Rab-10	RAB10	Ras-related protein Rab-10 OS=Homo sapiens GN=RAB10 PE=1 SV=1 - [RAB10_HUMAN]	5.5	77	1	1	10		+	+			200	22.5266	8.38232
			Sequence	# PSMs	# Proteins	# Protein Groups	Protein Group Accessions	Modifications	MH+ [Da]	q-Value	PEP	# Missed Cleavages
			LQIWDTAGQER	10	77	1	P61026		1316.66	0	0.05052	0
P18827	Syndecan-1	SDC1	Syndecan-1 OS=Homo sapiens GN=SDC1 PE=1 SV=3 - [SDC1_HUMAN]	5.48	5	1	1	49		+	+	+		310	32.4419	4.62744
			Sequence	# PSMs	# Proteins	# Protein Groups	Protein Group Accessions	Modifications	MH+ [Da]	q-Value	PEP	# Missed Cleavages
			EGEAVVLPEVEPGLTAR	49	5	1	P18827		1765.93	0	2.175e-07	0
P01024	Complement C3	C3	Complement C3 OS=Homo sapiens GN=C3 PE=1 SV=2 - [CO3_HUMAN]	5.47	5	11	11	222	+		+	+	+	1663	187.03	6.40479
			Sequence	# PSMs	# Proteins	# Protein Groups	Protein Group Accessions	Modifications	MH+ [Da]	q-Value	PEP	# Missed Cleavages
			ILLQGTPVAQMTEDAVDAER	89	2	1	P01024		2157.09	0	1.087e-09	0
			ACEPGVDYVYK	28	3	1	P01024	C2(Carbamidomethyl)	1300.59	0	0.0009995	0
			GYTQQLAFR	39	2	1	P01024		1083.56	0	0.00485	0
			TIYTPGSTVLYR	21	3	1	P01024		1370.73	0	6.338e-07	0
			NTLIIYLDK	3	2	1	P01024		1092.63	0	0.0652	0
			EVVADSVWVDVK	28	2	1	P01024		1345.7	0	2.553e-05	0
			ACEPGVDYVYKTR	2	3	1	P01024	C2(Carbamidomethyl)	1557.73	0	0.1538	1
			ILLQGTPVAQMTEDAVDAERLK	3	2	1	P01024		2398.27	0	0.137	1
			KGYTQQLAFR	6	2	1	P01024		1211.65	0	0.01276	1
			WLILEK	2	1	1	P01024		801.487	0	0.0235	0
			LPYSVVR	1	1	1	P01024		833.487	0.004	0.04329	0
O60635	Tetraspanin-1	TSPAN1	Tetraspanin-1 OS=Homo sapiens GN=TSPAN1 PE=1 SV=2 - [TSN1_HUMAN]	5.39	1	1	1	4		+				241	26.2832	5.24951
			Sequence	# PSMs	# Proteins	# Protein Groups	Protein Group Accessions	Modifications	MH+ [Da]	q-Value	PEP	# Missed Cleavages
			VEGCFNQLLYDIR	4	1	1	O60635	C4(Carbamidomethyl)	1626.8	0	0.002958	0
Q9UGM3	Deleted in malignant brain tumors 1 protein	DMBT1	Deleted in malignant brain tumors 1 protein OS=Homo sapiens GN=DMBT1 PE=1 SV=2 - [DMBT1_HUMAN]	5.22	2	1	1	15	+		+	+		2413	260.569	5.43994
			Sequence	# PSMs	# Proteins	# Protein Groups	Protein Group Accessions	Modifications	MH+ [Da]	q-Value	PEP	# Missed Cleavages
			GSWGTVCDDSWDTNDANVVCR	15	2	1	Q9UGM3	C7(Carbamidomethyl); C20(Carbamidomethyl)	2413.98	0	0.001113	0
P01023	Alpha-2-macroglobulin	A2M	Alpha-2-macroglobulin OS=Homo sapiens GN=A2M PE=1 SV=3 - [A2MG_HUMAN]	4.75	3	5	7	563	+	+	+	+	+	1474	163.188	6.45557
			Sequence	# PSMs	# Proteins	# Protein Groups	Protein Group Accessions	Modifications	MH+ [Da]	q-Value	PEP	# Missed Cleavages
			LPPNVVEESAR	169	1	1	P01023		1210.64	0	2.272e-05	0
			QTVSWAVTPK	155	2	1	P01023		1116.6	0	4.159e-08	0
			MVSGFIPLKPTVK	68	3	2	P01023;P20742	M1(Oxidation)	1432.82	0	2.216e-09	0
			MVSGFIPLKPTVK	105	3	2	P01023;P20742		1416.82	0	0.0007599	0
			ATVLNYLPK	40	5	2	P01023;P20742		1018.59	0	0.02128	0
			DLKPAIVK	21	1	1	P01023		883.56	0	0.3112	0
			DMYSFLEDMGLK	2	1	1	P01023		1448.66	0	0.1232	0
			GEAFTLK	3	1	1	P01023		765.414	0.002	0.01161	0
P05023	Sodium/potassium-transporting ATPase subunit alpha-1	ATP1A1	Sodium/potassium-transporting ATPase subunit alpha-1 OS=Homo sapiens GN=ATP1A1 PE=1 SV=1 - [AT1A1_HUMAN]	4.69	28	4	4	16		+				1023	112.824	5.49072
			Sequence	# PSMs	# Proteins	# Protein Groups	Protein Group Accessions	Modifications	MH+ [Da]	q-Value	PEP	# Missed Cleavages
			SPDFTNENPLETR	4	2	1	P05023		1519.7	0	2.423e-06	0
			LIIVEGCQR	4	24	1	P05023	C7(Carbamidomethyl)	1087.59	0	0.02376	0
			VDNSSLTGESEPQTR	7	16	1	P05023		1619.75	0	5.047e-05	0
			IVEIPFNSTNK	1	1	1	P05023		1261.68	0.003	0.02203	0
P21926	CD9 antigen	CD9	CD9 antigen OS=Homo sapiens GN=CD9 PE=1 SV=4 - [CD9_HUMAN]	4.39	4	1	1	32		+	+			228	25.399	7.15186
			Sequence	# PSMs	# Proteins	# Protein Groups	Protein Group Accessions	Modifications	MH+ [Da]	q-Value	PEP	# Missed Cleavages
			KDVLETFTVK	32	4	1	P21926		1179.66	0	3.89e-09	1
P08962	CD63 antigen	CD63	CD63 antigen OS=Homo sapiens GN=CD63 PE=1 SV=2 - [CD63_HUMAN]	4.2	7	1	1	7		+				238	25.6191	7.81104
			Sequence	# PSMs	# Proteins	# Protein Groups	Protein Group Accessions	Modifications	MH+ [Da]	q-Value	PEP	# Missed Cleavages
			VMSEFNNNFR	7	7	1	P08962		1257.57	0	1.747e-07	0
P55268	Laminin subunit beta-2	LAMB2	Laminin subunit beta-2 OS=Homo sapiens GN=LAMB2 PE=1 SV=2 - [LAMB2_HUMAN]	4.17	2	6	6	16			+			1798	195.854	6.52197
			Sequence	# PSMs	# Proteins	# Protein Groups	Protein Group Accessions	Modifications	MH+ [Da]	q-Value	PEP	# Missed Cleavages
			IQNVVTSFAPQR	6	1	1	P55268		1359.74	0	6.428e-06	0
			DTEQTLYQVQER	4	2	1	P55268		1509.72	0	0.001374	0
			AMDYDLLLR	2	1	1	P55268		1109.57	0.001	0.007202	0
			YSEIEPSTEGEVIYR	1	1	1	P55268		1771.84	0.002	0.01222	0
			LQELEGTYEENER	2	2	1	P55268		1609.73	0.003	0.1831	0
			GSCYPATGDLLVGR	1	1	1	P55268	C3(Carbamidomethyl)	1465.71	0.003	0.02162	0
P26006	Integrin alpha-3	ITGA3	Integrin alpha-3 OS=Homo sapiens GN=ITGA3 PE=1 SV=5 - [ITA3_HUMAN]	4.09	2	3	3	6		+				1051	116.538	6.771
			Sequence	# PSMs	# Proteins	# Protein Groups	Protein Group Accessions	Modifications	MH+ [Da]	q-Value	PEP	# Missed Cleavages
			QLDPGGGQGPPPVTLAAAK	2	2	1	P26006		1773.95	0	0.001305	0
			SETVLTCATGR	3	2	1	P26006	C7(Carbamidomethyl)	1194.58	0.001	0.004216	0
			YTQVLWSGSEDQR	1	1	1	P26006		1568.73	0.005	0.02543	0
P0C0L4	Complement C4-A	C4A	Complement C4-A OS=Homo sapiens GN=C4A PE=1 SV=2 - [CO4A_HUMAN]	4.07	10	7	7	32	+	+		+	+	1744	192.664	7.07861
			Sequence	# PSMs	# Proteins	# Protein Groups	Protein Group Accessions	Modifications	MH+ [Da]	q-Value	PEP	# Missed Cleavages
			QGSFQGGFR	5	5	1	P0C0L4		983.469	0	0.00274	0
			YVLPNFEVK	3	6	1	P0C0L4		1108.6	0	0.0009722	0
			EPFLSCCQFAESLR	10	4	1	P0C0L4	C6(Carbamidomethyl); C7(Carbamidomethyl)	1743.78	0	0.0001302	0
			ITQVLHFTK	7	6	1	P0C0L4		1086.63	0	0.02712	0
			KYVLPNFEVK	4	6	1	P0C0L4		1236.7	0	0.002924	1
			VLSLAQEQVGGSPEK	2	4	1	P0C0L4		1541.81	0.003	0.1221	0
			YIYGKPVQGVAYVR	1	2	1	P0C0L4		1612.88	0.004	0.2018	0
Q06033	Inter-alpha-trypsin inhibitor heavy chain H3	ITIH3	Inter-alpha-trypsin inhibitor heavy chain H3 OS=Homo sapiens GN=ITIH3 PE=1 SV=2 - [ITIH3_HUMAN]	4.04	3	4	4	98	+			+	+	890	99.7865	5.74463
			Sequence	# PSMs	# Proteins	# Protein Groups	Protein Group Accessions	Modifications	MH+ [Da]	q-Value	PEP	# Missed Cleavages
			GHVSFKPSLDQQR	34	3	1	Q06033		1498.77	0	0.001906	0
			EVSFDVELPK	30	3	1	Q06033		1162.6	0	0.00745	0
			VTFELTYEELLK	3	3	1	Q06033		1484.79	0	0.05677	0
			KGHVSFKPSLDQQR	31	3	1	Q06033		1626.87	0	0.02221	1
P02794	Ferritin heavy chain	FTH1	Ferritin heavy chain OS=Homo sapiens GN=FTH1 PE=1 SV=2 - [FRIH_HUMAN]	3.83	1	1	1	3			+			183	21.2123	5.5542
			Sequence	# PSMs	# Proteins	# Protein Groups	Protein Group Accessions	Modifications	MH+ [Da]	q-Value	PEP	# Missed Cleavages
			IFLQDIK	3	1	1	P02794		876.519	0.001	0.006558	0
P04004	Vitronectin	VTN	Vitronectin OS=Homo sapiens GN=VTN PE=1 SV=1 - [VTNC_HUMAN]	3.77	2	2	2	65	+	+	+	+	+	478	54.2712	5.79541
			Sequence	# PSMs	# Proteins	# Protein Groups	Protein Group Accessions	Modifications	MH+ [Da]	q-Value	PEP	# Missed Cleavages
			DVWGIEGPIDAAFTR	61	2	1	P04004		1646.82	0	0.01149	0
			LIRDVWGIEGPIDAAFTR	4	2	1	P04004		2029.08	0	0.000233	1
P02748	Complement component C9	C9	Complement component C9 OS=Homo sapiens GN=C9 PE=1 SV=2 - [CO9_HUMAN]	3.76	1	2	2	18	+		+	+	+	559	63.1327	5.59229
			Sequence	# PSMs	# Proteins	# Protein Groups	Protein Group Accessions	Modifications	MH+ [Da]	q-Value	PEP	# Missed Cleavages
			AIEDYINEFSVR	17	1	1	P02748		1455.71	0	0.0006223	0
			VVEESELAR	1	1	1	P02748		1031.54	0.002	0.0166	0
O95445	Apolipoprotein M	APOM	Apolipoprotein M OS=Homo sapiens GN=APOM PE=1 SV=2 - [APOM_HUMAN]	3.72	4	1	1	9	+		+	+		188	21.2394	6.01123
			Sequence	# PSMs	# Proteins	# Protein Groups	Protein Group Accessions	Modifications	MH+ [Da]	q-Value	PEP	# Missed Cleavages
			AFLLTPR	9	4	1	O95445		817.493	0.002	0.04952	0
D3DXC9	Serine hydroxymethyltransferase	SHMT1	Serine hydroxymethyltransferase OS=Homo sapiens GN=SHMT1 PE=3 SV=1 - [D3DXC9_HUMAN]	3.6	1	1	1	1		+				444	49.0309	7.69385
			Sequence	# PSMs	# Proteins	# Protein Groups	Protein Group Accessions	Modifications	MH+ [Da]	q-Value	PEP	# Missed Cleavages
			KGVAVALKQAMTLEFK	1	1	1	D3DXC9	M11(Oxidation)	1750	0.009	0.08356	2
Q01650	Large neutral amino acids transporter small subunit 1	SLC7A5	Large neutral amino acids transporter small subunit 1 OS=Homo sapiens GN=SLC7A5 PE=1 SV=2 - [LAT1_HUMAN]	3.55	1	1	1	5		+				507	54.9743	7.72314
			Sequence	# PSMs	# Proteins	# Protein Groups	Protein Group Accessions	Modifications	MH+ [Da]	q-Value	PEP	# Missed Cleavages
			SADGSAPAGEGEGVTLQR	5	1	1	Q01650		1701.8	0	0.002091	0
P01008	Antithrombin-III	SERPINC1	Antithrombin-III OS=Homo sapiens GN=SERPINC1 PE=1 SV=1 - [ANT3_HUMAN]	3.45	1	2	2	4	+				+	464	52.5689	6.7124
			Sequence	# PSMs	# Proteins	# Protein Groups	Protein Group Accessions	Modifications	MH+ [Da]	q-Value	PEP	# Missed Cleavages
			LQPLDFK	3	1	1	P01008		860.486	0	0.3132	0
			LPGIVAEGR	1	1	1	P01008		911.529	0.004	0.06602	0
P14543	Nidogen-1	NID1	Nidogen-1 OS=Homo sapiens GN=NID1 PE=1 SV=3 - [NID1_HUMAN]	3.29	6	4	4	11	+		+			1247	136.291	5.2876
			Sequence	# PSMs	# Proteins	# Protein Groups	Protein Group Accessions	Modifications	MH+ [Da]	q-Value	PEP	# Missed Cleavages
			YALSNSIGPVR	4	2	1	P14543		1176.64	0	2.314e-05	0
			GNLYWTDWNR	2	5	1	P14543		1324.61	0	0.001941	0
			VLFETDLVNPR	2	1	1	P14543		1302.7	0	0.03235	0
			EYTVTEPER	3	2	1	P14543		1123.53	0.001	0.007351	0
Q8N5I2	Arrestin domain-containing protein 1	ARRDC1	Arrestin domain-containing protein 1 OS=Homo sapiens GN=ARRDC1 PE=2 SV=1 - [ARRD1_HUMAN]	3.23	4	1	1	4			+			433	45.9527	7.02002
			Sequence	# PSMs	# Proteins	# Protein Groups	Protein Group Accessions	Modifications	MH+ [Da]	q-Value	PEP	# Missed Cleavages
			VVYSPGEPLAGTVR	4	4	1	Q8N5I2		1444.78	0	8.239e-06	0
Q3SY00	Testis-specific protein 10-interacting protein	TSGA10IP	Testis-specific protein 10-interacting protein OS=Homo sapiens GN=TSGA10IP PE=2 SV=1 - [T10IP_HUMAN]	2.88	2	1	1	23	+			+	+	556	62.3116	10.0522
			Sequence	# PSMs	# Proteins	# Protein Groups	Protein Group Accessions	Modifications	MH+ [Da]	q-Value	PEP	# Missed Cleavages
			GELGSEPPSGLQLPGR	23	2	1	Q3SY00		1593.81	0	0.07184	0
P02790	Hemopexin	HPX	Hemopexin OS=Homo sapiens GN=HPX PE=1 SV=2 - [HEMO_HUMAN]	2.81	1	1	1	2	+				+	462	51.6433	7.02002
			Sequence	# PSMs	# Proteins	# Protein Groups	Protein Group Accessions	Modifications	MH+ [Da]	q-Value	PEP	# Missed Cleavages
			SWPAVGNCSSALR	2	1	1	P02790	C8(Carbamidomethyl)	1404.67	0	0.07505	0
Q9GZM7	Tubulointerstitial nephritis antigen-like	TINAGL1	Tubulointerstitial nephritis antigen-like OS=Homo sapiens GN=TINAGL1 PE=1 SV=1 - [TINAL_HUMAN]	2.78	1	1	1	1			+			467	52.353	6.99072
			Sequence	# PSMs	# Proteins	# Protein Groups	Protein Group Accessions	Modifications	MH+ [Da]	q-Value	PEP	# Missed Cleavages
			ITGWGEETLPDGR	1	1	1	Q9GZM7		1430.69	0.003	0.1897	0
Q9H6D7	HAUS augmin-like complex subunit 4	HAUS4	HAUS augmin-like complex subunit 4 OS=Homo sapiens GN=HAUS4 PE=1 SV=1 - [HAUS4_HUMAN]	2.75	2	1	1	6	+		+			363	42.373	5.68115
			Sequence	# PSMs	# Proteins	# Protein Groups	Protein Group Accessions	Modifications	MH+ [Da]	q-Value	PEP	# Missed Cleavages
			ILSDTYTVEK	6	2	1	Q9H6D7		1168.61	0.003	0.1552	0
Q9UN37	Vacuolar protein sorting-associated protein 4A	VPS4A	Vacuolar protein sorting-associated protein 4A OS=Homo sapiens GN=VPS4A PE=1 SV=1 - [VPS4A_HUMAN]	2.75	7	1	1	2		+				437	48.867	7.79639
			Sequence	# PSMs	# Proteins	# Protein Groups	Protein Group Accessions	Modifications	MH+ [Da]	q-Value	PEP	# Missed Cleavages
			GILLFGPPGTGK	2	7	1	Q9UN37		1156.67	0	0.001907	0
P02461	Collagen alpha-1(III) chain	COL3A1	Collagen alpha-1(III) chain OS=Homo sapiens GN=COL3A1 PE=1 SV=4 - [CO3A1_HUMAN]	2.66	4	3	3	11	+				+	1466	138.479	6.60986
			Sequence	# PSMs	# Proteins	# Protein Groups	Protein Group Accessions	Modifications	MH+ [Da]	q-Value	PEP	# Missed Cleavages
			FTYTVLEDGCTK	3	4	1	P02461	C10(Carbamidomethyl)	1433.66	0	0.005551	0
			SVNGQIESLISPDGSR	2	4	1	P02461		1658.83	0	0.03018	0
			INTDEIMTSLK	6	3	1	P02461		1264.65	0	0.001948	0
P00740	Coagulation factor IX	F9	Coagulation factor IX OS=Homo sapiens GN=F9 PE=1 SV=2 - [FA9_HUMAN]	2.6	1	1	1	1					+	461	51.745	5.46533
			Sequence	# PSMs	# Proteins	# Protein Groups	Protein Group Accessions	Modifications	MH+ [Da]	q-Value	PEP	# Missed Cleavages
			SCEPAVPFPCGR	1	1	1	P00740	C2(Carbamidomethyl); C10(Carbamidomethyl)	1376.61	0.003	0.1469	0
P12814	Alpha-actinin-1	ACTN1	Alpha-actinin-1 OS=Homo sapiens GN=ACTN1 PE=1 SV=2 - [ACTN1_HUMAN]	2.58	23	2	2	5				+	+	892	102.993	5.41455
			Sequence	# PSMs	# Proteins	# Protein Groups	Protein Group Accessions	Modifications	MH+ [Da]	q-Value	PEP	# Missed Cleavages
			TINEVENQILTR	3	15	1	P12814		1429.76	0	7.597e-05	0
			GYEEWLLNEIR	2	14	1	P12814		1421.7	0.003	0.1327	0
Q99816	Tumor susceptibility gene 101 protein	TSG101	Tumor susceptibility gene 101 protein OS=Homo sapiens GN=TSG101 PE=1 SV=2 - [TS101_HUMAN]	2.56	3	1	1	2		+				390	43.9165	6.45557
			Sequence	# PSMs	# Proteins	# Protein Groups	Protein Group Accessions	Modifications	MH+ [Da]	q-Value	PEP	# Missed Cleavages
			DGTISEDTIR	2	3	1	Q99816		1106.53	0	0.01037	0
P05556	Integrin beta-1	ITGB1	Integrin beta-1 OS=Homo sapiens GN=ITGB1 PE=1 SV=2 - [ITB1_HUMAN]	2.51	1	2	2	8		+				798	88.357	5.38916
			Sequence	# PSMs	# Proteins	# Protein Groups	Protein Group Accessions	Modifications	MH+ [Da]	q-Value	PEP	# Missed Cleavages
			GEVFNELVGK	5	1	1	P05556		1091.57	0	0.0001744	0
			SAVTTVVNPK	3	1	1	P05556		1015.58	0	0.00235	0
Q07954	Prolow-density lipoprotein receptor-related protein 1	LRP1	Prolow-density lipoprotein receptor-related protein 1 OS=Homo sapiens GN=LRP1 PE=1 SV=2 - [LRP1_HUMAN]	2.46	2	8	8	15	+		+	+	+	4544	504.276	5.38916
			Sequence	# PSMs	# Proteins	# Protein Groups	Protein Group Accessions	Modifications	MH+ [Da]	q-Value	PEP	# Missed Cleavages
			LDGLCIPLR	5	1	1	Q07954	C5(Carbamidomethyl)	1056.59	0	0.1433	0
			GDYSVLVPGLR	3	1	1	Q07954		1175.64	0	0.2365	0
			GPVGLAIDFPESK	1	1	1	Q07954		1329.7	0	0.04721	0
			ALDFHAETGFIYFADTTSYLIGR	1	1	1	Q07954		2608.26	0	0.06418	0
			TTLLAGDIEHPR	2	1	1	Q07954		1322.71	0	0.1483	0
			EDYIEFASLDGSNR	1	2	1	Q07954		1615.72	0	0.08716	0
			VFFTDYGQIPK	1	1	1	Q07954		1314.67	0.003	0.3525	0
			NAVVQGLEQPHGLVVHPLR	1	1	1	Q07954		2063.15	0.007	0.4342	0
P68104	Elongation factor 1-alpha 1	EEF1A1	Elongation factor 1-alpha 1 OS=Homo sapiens GN=EEF1A1 PE=1 SV=1 - [EF1A1_HUMAN]	2.38	29	1	1	8		+				462	50.1091	9.01221
			Sequence	# PSMs	# Proteins	# Protein Groups	Protein Group Accessions	Modifications	MH+ [Da]	q-Value	PEP	# Missed Cleavages
			IGGIGTVPVGR	8	29	1	P68104		1025.61	0	6.682e-05	0
Q86VE9	Serine incorporator 5	SERINC5	Serine incorporator 5 OS=Homo sapiens GN=SERINC5 PE=2 SV=1 - [SERC5_HUMAN]	2.36	2	1	1	2		+				423	46.9772	7.62061
			Sequence	# PSMs	# Proteins	# Protein Groups	Protein Group Accessions	Modifications	MH+ [Da]	q-Value	PEP	# Missed Cleavages
			YAAPELEIAR	2	2	1	Q86VE9		1132.6	0	0.002809	0
P20742	Pregnancy zone protein	PZP	Pregnancy zone protein OS=Homo sapiens GN=PZP PE=1 SV=4 - [PZP_HUMAN]	2.29	4	1	3	234	+	+	+	+	+	1482	163.76	6.37939
			Sequence	# PSMs	# Proteins	# Protein Groups	Protein Group Accessions	Modifications	MH+ [Da]	q-Value	PEP	# Missed Cleavages
			MVSGFIPLKPTVK	68	3	2	P01023;P20742	M1(Oxidation)	1432.82	0	2.216e-09	0
			MVSGFIPLKPTVK	105	3	2	P01023;P20742		1416.82	0	0.0007599	0
			ATVLNYLPK	40	5	2	P01023;P20742		1018.59	0	0.02128	0
			DLFHCVSFTLPR	21	3	1	P20742	C5(Carbamidomethyl)	1491.74	0	0.02719	0
P08697	Alpha-2-antiplasmin	SERPINF2	Alpha-2-antiplasmin OS=Homo sapiens GN=SERPINF2 PE=1 SV=3 - [A2AP_HUMAN]	2.24	2	1	1	20	+				+	491	54.5311	6.29053
			Sequence	# PSMs	# Proteins	# Protein Groups	Protein Group Accessions	Modifications	MH+ [Da]	q-Value	PEP	# Missed Cleavages
			LCQDLGPGAFR	20	2	1	P08697	C2(Carbamidomethyl)	1233.6	0	0.01748	0
P05156	Complement factor I	CFI	Complement factor I OS=Homo sapiens GN=CFI PE=1 SV=2 - [CFAI_HUMAN]	2.23	7	1	1	2					+	583	65.7066	7.50342
			Sequence	# PSMs	# Proteins	# Protein Groups	Protein Group Accessions	Modifications	MH+ [Da]	q-Value	PEP	# Missed Cleavages
			GLETSLAECTFTK	2	7	1	P05156	C9(Carbamidomethyl)	1456.7	0	0.03224	0
P04114	Apolipoprotein B-100	APOB	Apolipoprotein B-100 OS=Homo sapiens GN=APOB PE=1 SV=2 - [APOB_HUMAN]	2.13	11	10	10	223	+	+	+	+	+	4563	515.283	7.04932
			Sequence	# PSMs	# Proteins	# Protein Groups	Protein Group Accessions	Modifications	MH+ [Da]	q-Value	PEP	# Missed Cleavages
			TEVIPPLIENR	57	4	1	P04114		1280.72	0	9.662e-05	0
			GFEPTLEALFGK	48	6	1	P04114		1308.68	0	1.82e-07	0
			ENFAGEATLQR	42	6	1	P04114		1235.6	0	1.12e-05	0
			VLVDHFGYTK	37	5	1	P04114		1178.62	0	0.02235	0
			YENYELTLK	29	3	1	P04114		1172.58	0	0.09452	0
			IEGNLIFDPNNYLPK	4	6	1	P04114		1746.9	0	0.001723	0
			FIIPSPK	2	4	1	P04114		801.486	0	0.2261	0
			LDNIYSSDK	2	3	1	P04114		1054.51	0.002	0.01016	0
			FIIPGLK	1	1	1	P04114		787.507	0.006	0.3697	0
			LYSILK	1	3	1	P04114		736.46	0.007	0.3938	0
P14618	Pyruvate kinase PKM	PKM	Pyruvate kinase PKM OS=Homo sapiens GN=PKM PE=1 SV=4 - [KPYM_HUMAN]	2.07	11	1	1	5		+	+			531	57.9	7.84033
			Sequence	# PSMs	# Proteins	# Protein Groups	Protein Group Accessions	Modifications	MH+ [Da]	q-Value	PEP	# Missed Cleavages
			LDIDSPPITAR	5	11	1	P14618		1197.64	0.001	0.003213	0
P11166	Solute carrier family 2, facilitated glucose transporter member 1	SLC2A1	Solute carrier family 2, facilitated glucose transporter member 1 OS=Homo sapiens GN=SLC2A1 PE=1 SV=2 - [GTR1_HUMAN]	2.03	5	1	1	10		+				492	54.0485	8.71924
			Sequence	# PSMs	# Proteins	# Protein Groups	Protein Group Accessions	Modifications	MH+ [Da]	q-Value	PEP	# Missed Cleavages
			TFDEIASGFR	10	5	1	P11166		1142.55	0	1.676e-06	0
D3DTX7	Collagen, type I, alpha 1, isoform CRA_a	COL1A1	Collagen, type I, alpha 1, isoform CRA_a OS=Homo sapiens GN=COL1A1 PE=4 SV=1 - [D3DTX7_HUMAN]	2.03	2	1	1	1					+	885	84.6883	6.23975
			Sequence	# PSMs	# Proteins	# Protein Groups	Protein Group Accessions	Modifications	MH+ [Da]	q-Value	PEP	# Missed Cleavages
			SGEYWIDPNQGCNLDAIK	1	2	1	D3DTX7	C12(Carbamidomethyl)	2079.95	0.004	0.01745	0
P02679	Fibrinogen gamma chain	FGG	Fibrinogen gamma chain OS=Homo sapiens GN=FGG PE=1 SV=3 - [FIBG_HUMAN]	1.99	3	1	1	11	+		+	+		453	51.4789	5.61768
			Sequence	# PSMs	# Proteins	# Protein Groups	Protein Group Accessions	Modifications	MH+ [Da]	q-Value	PEP	# Missed Cleavages
			DNCCILDER	11	3	1	P02679	C3(Carbamidomethyl); C4(Carbamidomethyl)	1194.48	0	7.962e-05	0
P16112	Aggrecan core protein	ACAN	Aggrecan core protein OS=Homo sapiens GN=ACAN PE=1 SV=2 - [PGCA_HUMAN]	1.99	7	4	4	22	+		+			2415	250.04	4.18311
			Sequence	# PSMs	# Proteins	# Protein Groups	Protein Group Accessions	Modifications	MH+ [Da]	q-Value	PEP	# Missed Cleavages
			GTVACGEPPVVEHAR	17	5	1	P16112	C5(Carbamidomethyl)	1578.77	0	0.05873	0
			CYAGWLADGSLR	2	6	1	P16112	C1(Carbamidomethyl)	1368.63	0	0.002278	0
			TPCVGDKDSSPGVR	1	1	1	P16112	C3(Carbamidomethyl)	1474.69	0.002	0.01221	1
			YPIVSPR	2	6	1	P16112		831.471	0.005	0.2499	0
P55290	Cadherin-13	CDH13	Cadherin-13 OS=Homo sapiens GN=CDH13 PE=1 SV=1 - [CAD13_HUMAN]	1.96	2	1	1	2					+	713	78.2379	4.98291
			Sequence	# PSMs	# Proteins	# Protein Groups	Protein Group Accessions	Modifications	MH+ [Da]	q-Value	PEP	# Missed Cleavages
			SIVVSPILIPENQR	2	2	1	P55290		1564.91	0	0.005907	0
Q03692	Collagen alpha-1(X) chain	COL10A1	Collagen alpha-1(X) chain OS=Homo sapiens GN=COL10A1 PE=1 SV=2 - [COAA1_HUMAN]	1.91	1	1	1	2			+			680	66.1168	9.67139
			Sequence	# PSMs	# Proteins	# Protein Groups	Protein Group Accessions	Modifications	MH+ [Da]	q-Value	PEP	# Missed Cleavages
			AYPAIGTPIPFDK	2	1	1	Q03692		1389.74	0	0.002061	0
O14672	Disintegrin and metalloproteinase domain-containing protein 10	ADAM10	Disintegrin and metalloproteinase domain-containing protein 10 OS=Homo sapiens GN=ADAM10 PE=1 SV=1 - [ADA10_HUMAN]	1.87	2	1	1	5		+	+			748	84.0877	7.76709
			Sequence	# PSMs	# Proteins	# Protein Groups	Protein Group Accessions	Modifications	MH+ [Da]	q-Value	PEP	# Missed Cleavages
			TITLQPGSPCNDFR	5	2	1	O14672	C10(Carbamidomethyl)	1605.77	0.001	0.004389	0
P12109	Collagen alpha-1(VI) chain	COL6A1	Collagen alpha-1(VI) chain OS=Homo sapiens GN=COL6A1 PE=1 SV=3 - [CO6A1_HUMAN]	1.85	1	1	1	1					+	1028	108.462	5.42725
			Sequence	# PSMs	# Proteins	# Protein Groups	Protein Group Accessions	Modifications	MH+ [Da]	q-Value	PEP	# Missed Cleavages
			LLLFSDGNSQGATPAAIEK	1	1	1	P12109		1932	0	0.00895	0
P00742	Coagulation factor X	F10	Coagulation factor X OS=Homo sapiens GN=F10 PE=1 SV=2 - [FA10_HUMAN]	1.84	1	1	1	1					+	488	54.6965	5.93506
			Sequence	# PSMs	# Proteins	# Protein Groups	Protein Group Accessions	Modifications	MH+ [Da]	q-Value	PEP	# Missed Cleavages
			MLEVPYVDR	1	1	1	P00742		1121.57	0.004	0.1843	0
P26038	Moesin	MSN	Moesin OS=Homo sapiens GN=MSN PE=1 SV=3 - [MOES_HUMAN]	1.56	19	1	1	3		+				577	67.7778	6.40479
			Sequence	# PSMs	# Proteins	# Protein Groups	Protein Group Accessions	Modifications	MH+ [Da]	q-Value	PEP	# Missed Cleavages
			IGFPWSEIR	3	19	1	P26038		1104.58	0	0.0001745	0
P08603	Complement factor H	CFH	Complement factor H OS=Homo sapiens GN=CFH PE=1 SV=4 - [CFAH_HUMAN]	1.46	3	1	1	4	+			+		1231	139.005	6.60986
			Sequence	# PSMs	# Proteins	# Protein Groups	Protein Group Accessions	Modifications	MH+ [Da]	q-Value	PEP	# Missed Cleavages
			ECDTDGWTNDIPICEVVK	4	3	1	P08603	C2(Carbamidomethyl); C14(Carbamidomethyl)	2150.94	0	0.1115	0
P29400	Collagen alpha-5(IV) chain	COL4A5	Collagen alpha-5(IV) chain OS=Homo sapiens GN=COL4A5 PE=1 SV=2 - [CO4A5_HUMAN]	1.42	2	1	1	2			+			1685	160.943	7.62061
			Sequence	# PSMs	# Proteins	# Protein Groups	Protein Group Accessions	Modifications	MH+ [Da]	q-Value	PEP	# Missed Cleavages
			DGENGQPGIPGLPGDPGYPGEPGR	2	2	1	P29400		2333.08	0	0.09564	0
P01042	Kininogen-1	KNG1	Kininogen-1 OS=Homo sapiens GN=KNG1 PE=1 SV=2 - [KNG1_HUMAN]	1.4	1	1	1	3	+				+	644	71.9122	6.81494
			Sequence	# PSMs	# Proteins	# Protein Groups	Protein Group Accessions	Modifications	MH+ [Da]	q-Value	PEP	# Missed Cleavages
			RPPGFSPFR	3	1	1	P01042		1060.57	0.005	0.07851	0
Q12860	Contactin-1	CNTN1	Contactin-1 OS=Homo sapiens GN=CNTN1 PE=1 SV=1 - [CNTN1_HUMAN]	1.38	1	1	1	1					+	1018	113.249	5.89697
			Sequence	# PSMs	# Proteins	# Protein Groups	Protein Group Accessions	Modifications	MH+ [Da]	q-Value	PEP	# Missed Cleavages
			TDPPIIEGNMEAAR	1	1	1	Q12860		1513.73	0.006	0.2214	0
P00450	Ceruloplasmin	CP	Ceruloplasmin OS=Homo sapiens GN=CP PE=1 SV=1 - [CERU_HUMAN]	1.03	1	1	1	2	+				+	1065	122.128	5.71924
			Sequence	# PSMs	# Proteins	# Protein Groups	Protein Group Accessions	Modifications	MH+ [Da]	q-Value	PEP	# Missed Cleavages
			DIFTGLIGPMK	2	1	1	P00450		1191.64	0	0.03843	0
P08123	Collagen alpha-2(I) chain	COL1A2	Collagen alpha-2(I) chain OS=Homo sapiens GN=COL1A2 PE=1 SV=7 - [CO1A2_HUMAN]	0.95	1	1	1	4	+				+	1366	129.235	8.95361
			Sequence	# PSMs	# Proteins	# Protein Groups	Protein Group Accessions	Modifications	MH+ [Da]	q-Value	PEP	# Missed Cleavages
			VYCDFSTGETCIR	4	1	1	P08123	C3(Carbamidomethyl); C11(Carbamidomethyl)	1607.67	0	0.001692	0
P11717	Cation-independent mannose-6-phosphate receptor	IGF2R	Cation-independent mannose-6-phosphate receptor OS=Homo sapiens GN=IGF2R PE=1 SV=3 - [MPRI_HUMAN]	0.92	2	2	2	13	+			+	+	2491	274.199	5.93506
			Sequence	# PSMs	# Proteins	# Protein Groups	Protein Group Accessions	Modifications	MH+ [Da]	q-Value	PEP	# Missed Cleavages
			ATLITFLCDR	12	2	1	P11717	C8(Carbamidomethyl)	1209.63	0	0.03809	0
			GCPEDAAVCAVDK	1	1	1	P11717	C2(Carbamidomethyl); C9(Carbamidomethyl)	1391.59	0.007	0.3725	0
Q92954	Proteoglycan 4	PRG4	Proteoglycan 4 OS=Homo sapiens GN=PRG4 PE=1 SV=2 - [PRG4_HUMAN]	0.78	3	1	1	2			+			1404	150.984	9.49561
			Sequence	# PSMs	# Proteins	# Protein Groups	Protein Group Accessions	Modifications	MH+ [Da]	q-Value	PEP	# Missed Cleavages
			DQYYNIDVPSR	2	3	1	Q92954		1369.64	0	0.0001872	0
P13611	Versican core protein	VCAN	Versican core protein OS=Homo sapiens GN=VCAN PE=1 SV=3 - [CSPG2_HUMAN]	0.68	5	2	2	18		+				3396	372.59	4.51318
			Sequence	# PSMs	# Proteins	# Protein Groups	Protein Group Accessions	Modifications	MH+ [Da]	q-Value	PEP	# Missed Cleavages
			LATVGELQAAWR	8	5	1	P13611		1314.71	0	5.588e-05	0
			AQCGGGLLGVR	10	5	1	P13611	C3(Carbamidomethyl)	1087.57	0	0.001923	0
P01031	Complement C5	C5	Complement C5 OS=Homo sapiens GN=C5 PE=1 SV=4 - [CO5_HUMAN]	0.6	1	1	1	4	+				+	1676	188.186	6.52197
			Sequence	# PSMs	# Proteins	# Protein Groups	Protein Group Accessions	Modifications	MH+ [Da]	q-Value	PEP	# Missed Cleavages
			LQGTLPVEAR	4	1	1	P01031		1083.62	0	0.2717	0
Q9Y490	Talin-1	TLN1	Talin-1 OS=Homo sapiens GN=TLN1 PE=1 SV=3 - [TLN1_HUMAN]	0.55	2	1	1	2					+	2541	269.599	6.07471
			Sequence	# PSMs	# Proteins	# Protein Groups	Protein Group Accessions	Modifications	MH+ [Da]	q-Value	PEP	# Missed Cleavages
			VLGEAMTGISQNAK	2	2	1	Q9Y490		1418.73	0.004	0.2006	0
P04275	von Willebrand factor	VWF	von Willebrand factor OS=Homo sapiens GN=VWF PE=1 SV=4 - [VWF_HUMAN]	0.5	3	1	1	5	+		+			2813	309.058	5.47803
			Sequence	# PSMs	# Proteins	# Protein Groups	Protein Group Accessions	Modifications	MH+ [Da]	q-Value	PEP	# Missed Cleavages
			CLPSACEVVTGSPR	5	3	1	P04275	C1(Carbamidomethyl); C6(Carbamidomethyl)	1532.72	0	0.02993	0
P24821	Tenascin	TNC	Tenascin OS=Homo sapiens GN=TNC PE=1 SV=3 - [TENA_HUMAN]	0.5	8	1	1	3			+			2201	240.7	4.89404
			Sequence	# PSMs	# Proteins	# Protein Groups	Protein Group Accessions	Modifications	MH+ [Da]	q-Value	PEP	# Missed Cleavages
			ETFTTGLDAPR	3	8	1	P24821		1207.6	0	0.000352	0
Q8NI35	InaD-like protein	INADL	InaD-like protein OS=Homo sapiens GN=INADL PE=1 SV=3 - [INADL_HUMAN]	0.33	1	1	1	1		+				1801	196.247	4.94482
			Sequence	# PSMs	# Proteins	# Protein Groups	Protein Group Accessions	Modifications	MH+ [Da]	q-Value	PEP	# Missed Cleavages
			IVELVK	1	1	1	Q8NI35		700.459	0.004	0.023	0
