# Supplementary material for: Harmonization of exosome isolation from culture supernatants for optimized proteomics analysis
Source: PLoS One. 2018 Oct 31;13(10):e0205496. doi: 10.1371/journal.pone.0205496 (PMC6209201; doi:10.1371/journal.pone.0205496)
Supplement: S3 Table — (XLSX) [file pone.0205496.s005.xlsx]

## Sheet: S3 Table
Accession	Protein name	Gene name	Description	ΣCoverage	Σ# Proteins	Σ# Unique Peptides	Σ# Peptides	Σ# PSMs	Method A	Method B	Method C	Method D	# AAs	MW [kDa]	calc. pI
A2A282	F-box only protein 7 (Fragment)	FBXO7	F-box only protein 7 (Fragment) OS=Homo sapiens GN=FBXO7 PE=2 SV=1 - [A2A282_HUMAN]	100	1	1	1	1			+		54	5.86144	3.6499
			Sequence	# PSMs	# Proteins	# Protein Groups	Protein Group Accessions	Modifications	MH+ [Da]	q-Value	PEP	# Missed Cleavages
			MQDEQPSDSFQGQAAQSGVWNDDSMLGPSQNFEAESIQDNAHMAEGTGFYPSEP	1	1	1	A2A282	M1(Oxidation); M25(Oxidation)	5894.44	0.001	0.1048	0
P0CG48	Polyubiquitin-C	UBC	Polyubiquitin-C OS=Homo sapiens GN=UBC PE=1 SV=3 - [UBC_HUMAN]	69.64	43	5	5	215	+	+	+	+	685	76.9915	7.66455
			Sequence	# PSMs	# Proteins	# Protein Groups	Protein Group Accessions	Modifications	MH+ [Da]	q-Value	PEP	# Missed Cleavages
			TITLEVEPSDTIENVK	154	38	1	P0CG48		1787.92	0	0.002409	0
			MQIFVK	23	4	1	P0CG48		765.433	0	0.001936	0
			IQDKEGIPPDQQR	25	41	1	P0CG48		1523.78	0	0.002338	1
			ESTLHLVLR	7	39	1	P0CG48		1067.62	0	0.09707	0
			TLSDYNIQK	6	37	1	P0CG48		1081.55	0.001	0.02087	0
B2C310	Glutathione S-transferase pi (Fragment)	GSTP1	Glutathione S-transferase pi (Fragment) OS=Homo sapiens GN=GSTP1 PE=2 SV=1 - [B2C310_HUMAN]	55.88	5	1	1	3	+		+	+	34	3.93891	4.43701
			Sequence	# PSMs	# Proteins	# Protein Groups	Protein Group Accessions	Modifications	MH+ [Da]	q-Value	PEP	# Missed Cleavages
			DQQEAALVDMVNDGVEDLR	3	5	1	B2C310		2116.98	0	0.1412	0
N0E4D3	Chimera CSNK2B-LY6G5B splicing isoform 696	CSNK2B-LY6G5B-696	Chimera CSNK2B-LY6G5B splicing isoform 696 OS=Homo sapiens GN=CSNK2B-LY6G5B-696 PE=4 SV=1 - [N0E4D3_HUMAN]	54.05	1	1	1	1			+		37	4.15185	4.4624
			Sequence	# PSMs	# Proteins	# Protein Groups	Protein Group Accessions	Modifications	MH+ [Da]	q-Value	PEP	# Missed Cleavages
			GNEFFCEFLFPTSGRATSAS	1	1	1	N0E4D3	C6(Carbamidomethyl)	2224.99	0.005	0.1904
P13645	Keratin, type I cytoskeletal 10	KRT10	Keratin, type I cytoskeletal 10 OS=Homo sapiens GN=KRT10 PE=1 SV=6 - [K1C10_HUMAN]	52.23	18	26	30	1275	+		+	+	584	58.7917	5.21143
			Sequence	# PSMs	# Proteins	# Protein Groups	Protein Group Accessions	Modifications	MH+ [Da]	q-Value	PEP	# Missed Cleavages
			QSVEADINGLR	76	7	1	P13645		1201.62	0	1.506e-05	0
			QSLEASLAETEGR	83	1	1	P13645		1390.68	0	1.617e-10	0
			ELTTEIDNNIEQISSYK	56	1	1	P13645		1996.97	0	2.543e-15	0
			ALEESNYELEGK	88	1	1	P13645		1381.65	0	0.003489	0
			SLLEGEGSSGGGGR	106	1	1	P13645		1262.6	0	0.008039	0
			DAEAWFNEK	45	4	1	P13645		1109.49	0	0.002878	0
			VTMQNLNDR	99	8	3	P13645;P08779;P02533		1090.53	0	7.375e-06	0
			ADLEMQIESLTEELAYLK	41	1	1	P13645		2096.05	0	4.275e-09	0
			AETECQNTEYQQLLDIK	54	1	1	P13645	C5(Carbamidomethyl)	2082.96	0	5.479e-08	0
			ADLEMQIESLTEELAYLKK	35	1	1	P13645		2224.14	0	1.728e-08	1
			GSLGGGFSSGGFSGGSFSR	22	1	1	P13645		1707.77	0	0.0001607	0
			ADLEMQIESLTEELAYLK	19	1	1	P13645	M5(Oxidation)	2112.04	0	0.0002189	0
			SQYEQLAEQNRK	103	1	1	P13645		1493.73	0	0.05527	1
			SQYEQLAEQNR	43	1	1	P13645		1365.64	0	0.0003422	0
			IRLENEIQTYR	15	1	1	P13645		1434.77	0	0.01156	1
			LENEIQTYR	56	1	1	P13645		1165.58	0	0.0001844	0
			SKELTTEIDNNIEQISSYK	27	1	1	P13645		2212.09	0	1.68e-13	1
			LKYENEVALR	57	1	1	P13645		1234.68	0	0.0004966	1
			QSVEADINGLRR	29	6	1	P13645		1357.72	0	2.756e-07	1
			VLDELTLTK	30	1	1	P13645		1031.6	0	0.01178	0
			LAADDFR	66	33	5	P13645;P08779;P05783;P02533;Q04695		807.399	0	0.002329	0
			YENEVALR	51	1	1	P13645		993.5	0	0.001281	0
			SEITELR	7	1	1	P13645		847.452	0	0.01545	0
			LASYLDK	18	15	5	P13645;P35527;P08779;P02533;Q04695		809.44	0	0.04211	0
			ADLEMQIESLTEELAYLKK	4	1	1	P13645	M5(Oxidation)	2240.13	0	0.003986	1
			IKEWYEK	16	1	1	P13645		995.519	0	0.000963	1
			NHEEEMKDLR	3	1	1	P13645		1300.59	0	0.0109	1
			NVQALEIELQSQLALK	8	1	1	P13645		1797.01	0	5.142e-05	0
			NVSTGDVNVEMNAAPGVDLTQLLNNMR	2	1	1	P13645	M11(Oxidation)	2888.39	0	0.003737	0
			GSSGGGCFGGSSGGYGGLGGFGGGSFR	11	1	1	P13645	C7(Carbamidomethyl)	2342.98	0	0.0004514	0
			NVSTGDVNVEMNAAPGVDLTQLLNNMR	3	1	1	P13645		2872.39	0	0.00462	0
			HGNSHQGEPR	1	1	1	P13645		1118.51	0.004	0.05596	0
			LASYLDKVR	1	7	4	P13645;P08779;P02533;Q04695		1064.61	0.007	0.07241	1
P68363	Tubulin alpha-1B chain	TUBA1B	Tubulin alpha-1B chain OS=Homo sapiens GN=TUBA1B PE=1 SV=1 - [TBA1B_HUMAN]	48.34	36	4	14	286	+	+	+	+	451	50.1196	5.05908
			Sequence	# PSMs	# Proteins	# Protein Groups	Protein Group Accessions	Modifications	MH+ [Da]	q-Value	PEP	# Missed Cleavages
			AVFVDLEPTVIDEVR	65	19	1	P68363		1701.91	0	0.0002813	0
			VGINYQPPTVVPGGDLAK	69	23	2	P68363;P68366		1824.98	0	0.001666	0
			SIQFVDWCPTGFK	40	8	2	P68363;P68366	C8(Carbamidomethyl)	1584.75	0	1.174e-06	0
			NLDIERPTYTNLNR	14	22	2	P68363;P68366		1718.88	0	0.004994	0
			EIIDLVLDR	25	15	1	P68363		1085.62	0	0.0006949	0
			TIGGGDDSFNTFFSETGAGK	19	23	1	P68363		2007.89	0	0.007959	0
			IHFPLATYAPVISAEK	26	18	2	P68363;P68366		1756.96	0	0.02334	0
			AYHEQLSVAEITNACFEPANQMVK	12	14	2	P68363;P68366	C15(Carbamidomethyl)	2750.29	0	0.002392	0
			AVCMLSNTTAIAEAWAR	3	19	2	P68363;P68366	C3(Carbamidomethyl)	1864.9	0	0.09235	0
			AFVHWYVGEGMEEGEFSEAR	4	20	2	P68363;P68366		2330.01	0	0.0001121	0
			QLFHPEQLITGK	2	31	2	P68363;P68366		1410.77	0	0.006896	0
			YMACCLLYR	4	17	2	P68363;P68366	C4(Carbamidomethyl); C5(Carbamidomethyl)	1249.55	0	0.002128	0
			DVNAAIATIK	2	15	1	P68363		1015.58	0.003	0.03462	0
			FDGALNVDLTEFQTNLVPYPR	1	22	2	P68363;P68366		2409.2	0.004	0.08866	0
P11142	Heat shock cognate 71 kDa protein	HSPA8	Heat shock cognate 71 kDa protein OS=Homo sapiens GN=HSPA8 PE=1 SV=1 - [HSP7C_HUMAN]	47.68	29	22	24	549	+	+	+	+	646	70.8542	5.51611
			Sequence	# PSMs	# Proteins	# Protein Groups	Protein Group Accessions	Modifications	MH+ [Da]	q-Value	PEP	# Missed Cleavages
			TTPSYVAFTDTER	100	34	2	P08107;P11142		1487.7	0	0.0002788	0
			DAGTIAGLNVLR	45	15	1	P11142		1199.67	0	0.0005938	0
			FEELNADLFR	38	12	1	P11142		1253.62	0	1.118e-06	0
			IINEPTAAAIAYGLDK	41	18	1	P11142		1659.89	0	0.01044	0
			NQVAMNPTNTVFDAK	38	12	1	P11142		1649.79	0	1.399e-06	0
			VEIIANDQGNR	90	38	2	P08107;P11142		1228.63	0	0.01706	0
			NSLESYAFNMK	21	14	1	P11142		1303.6	0	0.01981	0
			SQIHDIVLVGGSTR	21	10	1	P11142		1481.8	0	0.006673	0
			STAGDTHLGGEDFDNR	55	8	1	P11142		1691.72	0	0.0123	0
			FDDAVVQSDMK	8	15	1	P11142		1254.57	0	0.0364	0
			IINEPTAAAIAYGLDKK	12	10	1	P11142		1787.99	0	0.000927	1
			SFYPEEVSSMVLTK	9	15	1	P11142		1616.78	0	0.0004582	0
			NVLIFDLGGGTFDVSILTIEDGIFEVK	3	9	1	P11142		2911.53	0	0.0004303	0
			LLQDFFNGK	11	17	1	P11142		1081.57	0	0.007175	0
			TVTNAVVTVPAYFNDSQR	22	12	1	P11142		1982	0	0.0008778	0
			SENVQDLLLLDVTPLSLGIETAGGVMTVLIK	6	9	1	P11142		3238.78	0	0.002374	0
			SINPDEAVAYGAAVQAAILSGDK	8	9	1	P11142		2260.15	0	0.001735	0
			ARFEELNADLFR	3	11	1	P11142		1480.76	0	0.02332	1
			MKEIAEAYLGK	2	15	1	P11142		1252.66	0	0.09897	1
			VCNPIITK	5	13	1	P11142	C2(Carbamidomethyl)	944.523	0.001	0.005133	0
			EIAEAYLGK	2	15	1	P11142		993.526	0.001	0.07688	0
			RFDDAVVQSDMK	2	15	1	P11142		1410.67	0.001	0.1482	1
			QTQTFTTYSDNQPGVLIQVYEGER	2	11	1	P11142		2774.34	0.001	0.1537	0
			CNEIINWLDK	5	14	1	P11142	C1(Carbamidomethyl)	1304.63	0.002	0.02627	0
P61224	Ras-related protein Rap-1b	RAP1B	Ras-related protein Rap-1b OS=Homo sapiens GN=RAP1B PE=1 SV=1 - [RAP1B_HUMAN]	47.28	21	4	7	111	+	+	+	+	184	20.8116	5.78271
			Sequence	# PSMs	# Proteins	# Protein Groups	Protein Group Accessions	Modifications	MH+ [Da]	q-Value	PEP	# Missed Cleavages
			YDPTIEDSYR	36	19	2	P62834;P61224		1258.56	0	0.0288	0
			INVNEIFYDLVR	28	9	2	P62834;P61224		1494.79	0	0.000361	0
			LVVLGSGGVGK	25	20	2	P62834;P61224		985.605	0	0.002828	0
			QWNNCAFLESSAK	10	8	1	P61224	C5(Carbamidomethyl)	1554.7	0	0.02696	0
			VKDTDDVPMILVGNK	7	11	1	P61224		1643.87	0	0.01767	1
			DTDDVPMILVGNK	3	11	1	P61224		1416.7	0.001	0.06974	0
			QVEVDAQQCMLEILDTAGTEQFTAMR	2	13	1	P61224	C9(Carbamidomethyl)	2984.37	0.004	0.136	0
O75340	Programmed cell death protein 6	PDCD6	Programmed cell death protein 6 OS=Homo sapiens GN=PDCD6 PE=1 SV=1 - [PDCD6_HUMAN]	47.12	5	7	7	293	+	+	+	+	191	21.8548	5.40186
			Sequence	# PSMs	# Proteins	# Protein Groups	Protein Group Accessions	Modifications	MH+ [Da]	q-Value	PEP	# Missed Cleavages
			LSDQFHDILIR	98	3	1	O75340		1356.73	0	7.236e-05	0
			SIISMFDR	43	2	1	O75340		968.487	0	0.08946	0
			QALSGFGYR	63	2	1	O75340		998.506	0	0.007162	0
			AGVNFSEFTGVWK	40	2	1	O75340		1441.71	0	0.0003647	0
			YITDWQNVFR	32	2	1	O75340		1341.66	0	0.02112	0
			SGVISDTELQQALSNGTWTPFNPVTVR	11	5	1	O75340		2917.47	0	0.06861	0
			DNSGMIDKNELK	6	1	1	O75340		1363.65	0	0.0001588	1
P68366	Tubulin alpha-4A chain	TUBA4A	Tubulin alpha-4A chain OS=Homo sapiens GN=TUBA4A PE=1 SV=1 - [TBA4A_HUMAN]	46.65	16	3	13	306	+	+	+	+	448	49.8924	5.05908
			Sequence	# PSMs	# Proteins	# Protein Groups	Protein Group Accessions	Modifications	MH+ [Da]	q-Value	PEP	# Missed Cleavages
			AVFVDLEPTVIDEIR	85	6	1	P68366		1715.92	0	1.91494e-09	0
			TIGGGDDSFTTFFCETGAGK	29	6	1	P68366	C14(Carbamidomethyl)	2067.9	0	0.0002971	0
			VGINYQPPTVVPGGDLAK	69	23	2	P68363;P68366		1824.98	0	0.001666	0
			SIQFVDWCPTGFK	40	8	2	P68363;P68366	C8(Carbamidomethyl)	1584.75	0	1.174e-06	0
			DVNAAIAAIK	17	2	1	P68366		985.566	0	0.008259	0
			NLDIERPTYTNLNR	14	22	2	P68363;P68366		1718.88	0	0.004994	0
			IHFPLATYAPVISAEK	26	18	2	P68363;P68366		1756.96	0	0.02334	0
			AYHEQLSVAEITNACFEPANQMVK	12	14	2	P68363;P68366	C15(Carbamidomethyl)	2750.29	0	0.002392	0
			AVCMLSNTTAIAEAWAR	3	19	2	P68363;P68366	C3(Carbamidomethyl)	1864.9	0	0.09235	0
			AFVHWYVGEGMEEGEFSEAR	4	20	2	P68363;P68366		2330.01	0	0.0001121	0
			QLFHPEQLITGK	2	31	2	P68363;P68366		1410.77	0	0.006896	0
			YMACCLLYR	4	17	2	P68363;P68366	C4(Carbamidomethyl); C5(Carbamidomethyl)	1249.55	0	0.002128	0
			FDGALNVDLTEFQTNLVPYPR	1	22	2	P68363;P68366		2409.2	0.004	0.08866	0
P35527	Keratin, type I cytoskeletal 9	KRT9	Keratin, type I cytoskeletal 9 OS=Homo sapiens GN=KRT9 PE=1 SV=3 - [K1C9_HUMAN]	44.46	3	22	23	565	+		+	+	623	62.0268	5.23682
			Sequence	# PSMs	# Proteins	# Protein Groups	Protein Group Accessions	Modifications	MH+ [Da]	q-Value	PEP	# Missed Cleavages
			TLLDIDNTR	75	1	1	P35527		1060.56	0	0.04987	0
			QGVDADINGLR	128	2	1	P35527		1157.59	0	8.827e-05	0
			LASYLDK	18	15	5	P13645;P35527;P08779;P02533;Q04695		809.44	0	0.04211	0
			VQALEEANNDLENK	27	1	1	P35527		1586.77	0	0.0004105	0
			DIENQYETQITQIEHEVSSSGQEVQSSAK	28	2	1	P35527		3264.51	0	4.092e-08	0
			QVLDNLTMEK	27	2	1	P35527		1190.61	0	0.009043	0
			EIETYHNLLEGGQEDFESSGAGK	42	2	1	P35527		2510.13	0	0.002742	0
			HGVQELEIELQSQLSK	33	2	1	P35527		1837.97	0	4.906e-09	0
			SDLEMQYETLQEELMALKK	22	2	1	P35527		2299.12	0	7.693e-07	1
			LASYLDKVQALEEANNDLENK	2	1	1	P35527		2377.18	0	6.337e-13	1
			IKFEMEQNLR	15	2	1	P35527		1307.68	0	0.001129	1
			QEIECQNQEYSLLLSIK	17	2	1	P35527	C5(Carbamidomethyl)	2095.04	0	1.405e-05	0
			MTLDDFR	28	2	1	P35527		897.413	0	5.615e-07	0
			SDLEMQYETLQEELMALK	17	2	1	P35527		2171.02	0	2.314e-06	0
			QEYEQLIAK	31	2	1	P35527		1121.58	0	0.007567	0
			SGGGGGGGLGSGGSIR	13	1	1	P35527		1232.59	0	0.02048	0
			DQIVDLTVGNNK	5	1	1	P35527		1315.68	0	0.01824	0
			FEMEQNLR	10	2	1	P35527		1066.5	0	0.1077	0
			STMQELNSR	14	1	1	P35527		1065.5	0	0.1205	0
			NYSPYYNTIDDLKDQIVDLTVGNNK	4	1	1	P35527		2902.41	0	0.01354	1
			TLNDMRQEYEQLIAK	5	2	1	P35527		1851.93	0.001	0.01704	1
			NYSPYYNTIDDLK	2	1	1	P35527		1605.74	0.001	0.09041	0
			GGSGGSHGGGSGFGGESGGSYGGGEEASGSGGGYGGGSGK	1	2	1	P35527		3223.28	0.001	0.1591	0
			MTLDDFR	1	2	1	P35527	M1(Oxidation)	913.404	0.006	0.1098	0
Q9HCY8	Protein S100-A14	S100A14	Protein S100-A14 OS=Homo sapiens GN=S100A14 PE=1 SV=1 - [S10AE_HUMAN]	44.23	1	3	3	20	+		+	+	104	11.6548	5.23682
			Sequence	# PSMs	# Proteins	# Protein Groups	Protein Group Accessions	Modifications	MH+ [Da]	q-Value	PEP	# Missed Cleavages
			SANAEDAQEFSDVER	10	1	1	Q9HCY8		1667.71	0	0.0001834	0
			SFWELIGEAAK	9	1	1	Q9HCY8		1250.64	0	0.006408	0
			DLVTQQLPHLMPSNCGLEEK	1	1	1	Q9HCY8	C15(Carbamidomethyl)	2309.12	0	0.04846	0
P61204	ADP-ribosylation factor 3	ARF3	ADP-ribosylation factor 3 OS=Homo sapiens GN=ARF3 PE=1 SV=2 - [ARF3_HUMAN]	43.65	18	6	6	50	+	+	+	+	181	20.5877	7.43018
			Sequence	# PSMs	# Proteins	# Protein Groups	Protein Group Accessions	Modifications	MH+ [Da]	q-Value	PEP	# Missed Cleavages
			DAVLLVFANK	31	9	1	P61204		1089.63	0	0.03189	0
			QDLPNAMNAAEITDK	11	6	1	P61204		1630.77	0	0.06569	0
			ILMVGLDAAGK	4	17	1	P61204		1087.62	0	0.0001884	0
			NISFTVWDVGGQDK	2	7	1	P61204		1565.75	0	0.0003589	0
			MLAEDELR	1	2	1	P61204		976.477	0.005	0.09152	0
			LGEIVTTIPTIGFNVETVEYK	1	11	1	P61204		2323.24	0.009	0.2436	0
O00560	Syntenin-1	SDCBP	Syntenin-1 OS=Homo sapiens GN=SDCBP PE=1 SV=1 - [SDCB1_HUMAN]	42.28	5	7	7	238		+	+	+	298	32.4239	7.53271
			Sequence	# PSMs	# Proteins	# Protein Groups	Protein Group Accessions	Modifications	MH+ [Da]	q-Value	PEP	# Missed Cleavages
			DSTGHVGFIFK	61	5	1	O00560		1207.61	0	0.0002339	0
			NGLLTEHNICEINGQNVIGLK	50	5	1	O00560	C10(Carbamidomethyl)	2336.2	0	0.0001304	0
			FGDQVLQINGENCAGWSSDK	45	5	1	O00560	C13(Carbamidomethyl)	2224.99	0	6.684e-05	0
			LYPELSQYMGLSLNEEEIR	70	4	1	O00560		2284.12	0	2.23384e-09	0
			EVILCKDQDGK	4	3	1	O00560	C5(Carbamidomethyl)	1304.64	0	0.01012	1
			VIQAQTAFSANPANPAILSEASAPIPHDGNLYPR	5	5	1	O00560		3530.79	0	0.1077	0
			LYPELSQYMGLSLNEEEIR	1	4	1	O00560	M9(Oxidation)	2300.1	0.004	0.1833	0
			SLMDHTIPEV	2	5	1	O00560		1141.56	0.006	0.2131	0
P23528	Cofilin-1	CFL1	Cofilin-1 OS=Homo sapiens GN=CFL1 PE=1 SV=3 - [COF1_HUMAN]	42.17	9	5	5	31	+		+	+	166	18.4907	8.08936
			Sequence	# PSMs	# Proteins	# Protein Groups	Protein Group Accessions	Modifications	MH+ [Da]	q-Value	PEP	# Missed Cleavages
			EILVGDVGQTVDDPYATFVK	8	8	1	P23528		2166.1	0	0.005999	0
			YALYDATYETK	11	8	1	P23528		1337.62	0	0.006246	0
			KEDLVFIFWAPESAPLK	7	6	1	P23528		1990.07	0	0.0009821	1
			NIILEEGKEILVGDVGQTVDDPYATFVK	4	8	1	P23528		3062.6	0	0.008566	1
			LGGSAVISLEGKPL	1	3	1	P23528		1340.78	0.005	0.1971	0
P04264	Keratin, type II cytoskeletal 1	KRT1	Keratin, type II cytoskeletal 1 OS=Homo sapiens GN=KRT1 PE=1 SV=6 - [K2C1_HUMAN]	41.46	14	21	26	1502	+		+	+	644	65.999	8.11865
			Sequence	# PSMs	# Proteins	# Protein Groups	Protein Group Accessions	Modifications	MH+ [Da]	q-Value	PEP	# Missed Cleavages
			SLDLDSIIAEVK	71	6	1	P04264		1302.71	0	0.002022	0
			FLEQQNQVLQTK	141	10	3	P04264;P35908;Q7Z794		1475.78	0	0.005886	0
			YEELQITAGR	210	8	1	P04264		1179.6	0	0.0168	0
			TNAENEFVTIK	87	7	1	P04264		1265.64	0	5.331e-06	0
			SLNNQFASFIDK	80	7	1	P04264		1383.69	0	1.927e-05	0
			IEISELNR	58	8	2	P04264;P35908		973.531	0	0.08656	0
			LNDLEDALQQAK	52	7	1	P04264		1357.69	0	4.105e-05	0
			QISNLQQSISDAEQR	143	7	1	P04264		1716.85	0	1.313e-09	0
			SGGGFSSGSAGIINYQR	18	7	1	P04264		1657.79	0	1.806e-10	0
			FSSCGGGGGSFGAGGGFGSR	27	6	1	P04264	C4(Carbamidomethyl)	1765.73	0	0.0002879	0
			WELLQQVDTSTR	80	7	1	P04264		1475.75	0	4.99e-05	0
			SKAEAESLYQSK	69	7	1	P04264		1340.67	0	2.784e-06	1
			NKYEDEINKR	101	24	4	P04264;P02538;P13647;P05787		1308.65	0	0.005287	2
			TNAENEFVTIKK	29	7	1	P04264		1393.73	0	2.398e-05	1
			NMQDMVEDYR	84	7	1	P04264		1300.53	0	0.002827	0
			AEAESLYQSK	39	7	1	P04264		1125.54	0	0.003542	0
			TLLEGEESR	22	7	1	P04264		1033.52	0	0.01269	0
			DYQELMNTK	40	7	1	P04264		1141.52	0	0.02725	0
			YEDEINKR	29	34	6	P35908;P04264;P02538;P13647;Q7Z794;P05787		1066.52	0	0.0003487	1
			AQYEDIAQK	22	7	1	P04264		1065.52	0	0.00086	0
			SLVNLGGSK	18	6	1	P04264		874.498	0	0.04974	0
			NMQDMVEDYR	24	7	1	P04264	M5(Oxidation)	1316.52	0	2.442e-06	0
			NKLNDLEDALQQAK	14	7	1	P04264		1599.83	0	3.532e-07	1
			LALDLEIATYR	23	26	3	P04264;P19013;P05787		1277.71	0	1.389e-12	0
			LNDLEDALQQAKEDLAR	4	7	1	P04264		1941.99	0	7.758e-06	1
			GGGGGGYGSGGSSYGSGGGSYGSGGGGGGGR	14	7	1	P04264		2383.95	0	0.001848	0
			SISISVAR	3	7	1	P04264		832.488	0.006	0.1614	0
O00468	Agrin	AGRN	Agrin OS=Homo sapiens GN=AGRN PE=1 SV=5 - [AGRIN_HUMAN]	40.93	5	59	59	3914	+	+	+	+	2067	217.092	6.39209
			Sequence	# PSMs	# Proteins	# Protein Groups	Protein Group Accessions	Modifications	MH+ [Da]	q-Value	PEP	# Missed Cleavages
			EAACLQQTQIEEAR	146	4	1	O00468	C4(Carbamidomethyl)	1646.78	0	7.648e-06	0
			SADGLTASCLCPATCR	124	1	1	O00468	C9(Carbamidomethyl); C11(Carbamidomethyl); C15(Carbamidomethyl)	1739.75	0	8.727e-05	0
			GMLCGFGAVCEPNAEGPGR	69	1	1	O00468	C4(Carbamidomethyl); C10(Carbamidomethyl)	1978.86	0	3.305e-05	0
			SAGDVDTLAFDGR	165	2	1	O00468		1323.62	0	0.001183	0
			DDCEQMTGLCSCKPGVAGPK	43	3	1	O00468	C3(Carbamidomethyl); C10(Carbamidomethyl); C12(Carbamidomethyl)	2209.93	0	5.592e-12	0
			VLPEGGAQCECPLGR	153	1	1	O00468	C9(Carbamidomethyl); C11(Carbamidomethyl)	1642.77	0	6.653e-10	0
			SIESTLDDLFR	164	2	1	O00468		1295.65	0	0.0128	0
			EPLYVGGAPDFSK	93	2	1	O00468		1379.68	0	0.001646	0
			FGALCEAETGR	145	2	1	O00468	C5(Carbamidomethyl)	1210.55	0	8.088e-05	0
			TPSLDAEGSNCPATK	95	2	1	O00468	C11(Carbamidomethyl)	1547.7	0	3.756e-12	0
			LELGIGPGAATR	129	1	1	O00468		1154.65	0	0.005201	0
			VVISGFGDPLICDNQVSTGDTR	133	1	1	O00468	C12(Carbamidomethyl)	2350.13	0	0.0001283	0
			QLLTPEHVLR	106	2	1	O00468		1205.7	0	0.002044	0
			VLGAPVPAFEGR	62	1	1	O00468		1212.67	0	0.01796	0
			AYGTGFVGCLR	98	1	1	O00468	C9(Carbamidomethyl)	1200.58	0	0.01829	0
			VCGSDGVTYGNECQLK	58	3	1	O00468	C2(Carbamidomethyl); C13(Carbamidomethyl)	1786.77	0	0.0009144	0
			GSGVGECGDHPCLPNPCHGGAPCQNLEAGR	106	1	1	O00468	C7(Carbamidomethyl); C12(Carbamidomethyl); C17(Carbamidomethyl); C23(Carbamidomethyl)	3160.31	0	0.001864	0
			QVDVTSFAGHPCTR	112	2	1	O00468	C12(Carbamidomethyl)	1574.73	0	0.002602	0
			GPSGLLLYNGQK	42	1	1	O00468		1246.68	0	8.625e-06	0
			TEATQGLVLWSGK	71	2	1	O00468		1389.74	0	2.986e-05	0
			FNAVCLSR	155	1	1	O00468	C5(Carbamidomethyl)	966.482	0	0.03471	0
			EAAYVCLCPGGFSGPHCEK	75	2	1	O00468	C6(Carbamidomethyl); C8(Carbamidomethyl); C17(Carbamidomethyl)	2138.91	0	1.191e-05	0
			CEHPPPGPVCGSDGVTYGSACELR	136	3	1	O00468	C1(Carbamidomethyl); C10(Carbamidomethyl); C21(Carbamidomethyl)	2602.11	0	3.811e-07	0
			KFDGPCDPCQGALPDPSR	108	1	1	O00468	C6(Carbamidomethyl); C9(Carbamidomethyl)	2016.89	0	0.006392	1
			SELFGETAR	147	2	1	O00468		1009.5	0	0.002483	0
			SFLAFPTLR	46	1	1	O00468		1051.59	0	0.09253	0
			GLYVAAQGACR	117	3	1	O00468	C10(Carbamidomethyl)	1165.58	0	3.536e-06	0
			DFLALALLDGR	60	1	1	O00468		1203.67	0	4.24e-05	0
			SGCTPCSCDPQGAVR	62	3	1	O00468	C3(Carbamidomethyl); C6(Carbamidomethyl); C8(Carbamidomethyl)	1651.66	0	1.572e-08	0
			CEPGFWNFR	54	3	1	O00468	C1(Carbamidomethyl)	1212.52	0	0.006434	0
			EPVTLGAWTR	31	2	1	O00468		1129.6	0	0.005656	0
			ALGPAGCEADASAPATCAEMR	77	3	1	O00468	C7(Carbamidomethyl); C17(Carbamidomethyl)	2105.9	0	8.78e-08	0
			GAPEGTVCGSDGADYPGECQLLR	90	1	1	O00468	C8(Carbamidomethyl); C19(Carbamidomethyl)	2409.04	0	1.662e-08	0
			FDGPCDPCQGALPDPSR	39	1	1	O00468	C5(Carbamidomethyl); C8(Carbamidomethyl)	1888.8	0	8.398e-16	0
			SPCQPNPCHGAAPCR	129	1	1	O00468	C3(Carbamidomethyl); C8(Carbamidomethyl); C14(Carbamidomethyl)	1708.71	0	0.004209	0
			FDTGSGPAVLTSAVPVEPGQWHR	58	1	1	O00468		2408.2	0	1.632e-13	0
			GDFVSLALR	21	1	1	O00468		977.54	0	0.2268	0
			SPCPSVVAPVCGSDASTYSNECELQR	21	1	1	O00468	C3(Carbamidomethyl); C11(Carbamidomethyl); C22(Carbamidomethyl)	2870.23	0	3.486e-07	0
			VFQGVLELEGVEGQELFYTPEMADPK	28	2	1	O00468		2925.42	0	0.0001749	0
			ALEPQGLLLYNGNAR	57	1	1	O00468		1628.87	0	0.001701	0
			LLDVNNQR	18	1	1	O00468		971.527	0	0.005334	0
			ASCYNSALGCCSDGK	41	2	1	O00468	C3(Carbamidomethyl); C10(Carbamidomethyl); C11(Carbamidomethyl)	1649.63	0	3.315e-10	0
			QAPVCGDDGVTYENDCVMGR	40	1	1	O00468	C5(Carbamidomethyl); C16(Carbamidomethyl)	2242.91	0	1.75e-07	0
			AIVDVHFDPTTAFR	76	2	1	O00468		1588.81	0	0.002579	0
			AAAVSSGFDGAIQLVSLGGR	27	2	1	O00468		1875.99	0	2.883e-06	0
			GMLCGFGAVCEPNAEGPGR	2	1	1	O00468	M2(Oxidation); C4(Carbamidomethyl); C10(Carbamidomethyl)	1994.85	0	0.06	0
			HQGPCDQAPSPCLGVQCAFGATCAVK	21	1	1	O00468	C5(Carbamidomethyl); C12(Carbamidomethyl); C17(Carbamidomethyl); C23(Carbamidomethyl)	2816.24	0	8.433e-07	0
			FHCQCPPGR	11	1	1	O00468	C3(Carbamidomethyl); C5(Carbamidomethyl)	1158.49	0	0.0003048	0
			GKDFLALALLDGR	10	1	1	O00468		1388.79	0	0.01624	1
			VTCDGAYRPVCAQDGR	7	1	1	O00468	C3(Carbamidomethyl); C11(Carbamidomethyl)	1824.81	0	0.01874	0
			KSPCPSVVAPVCGSDASTYSNECELQR	10	1	1	O00468	C4(Carbamidomethyl); C12(Carbamidomethyl); C23(Carbamidomethyl)	2998.33	0	0.00844	1
			EGTFCQTASGQDGSGPFLADFNGFSHLELR	2	1	1	O00468	C5(Carbamidomethyl)	3245.46	0	0.0007314	0
			SGCTPCSCDPQGAVRDDCEQMTGLCSCKPGVAGPK	2	3	1	O00468	C3(Carbamidomethyl); C6(Carbamidomethyl); C8(Carbamidomethyl); C18(Carbamidomethyl); C25(Carbamidomethyl); C27(Carbamidomethyl)	3842.57	0	0.08326	1
			TDGKGDFVSLALR	6	1	1	O00468		1378.73	0	0.07207	1
			MALEVVFLAR	4	1	1	O00468	M1(Oxidation)	1164.64	0	0.0005863	0
			ALQSNHFELSLR	3	2	1	O00468		1414.74	0	0.03223	0
			HPLHLLEDAVTKPELRPCPTP	2	1	1	O00468	C18(Carbamidomethyl)	2420.28	0	0.1137	0
			SREPVTLGAWTR	1	1	1	O00468		1372.74	0	0.01171	1
			EEEANVVLTGTVEEILNVDPVQHTYSCK	2	1	1	O00468	C27(Carbamidomethyl)	3173.54	0.001	0.01576	0
			TYDSDCWR	4	1	1	O00468	C6(Carbamidomethyl)	1102.42	0.006	0.2042	0
P62805	Histone H4	HIST1H4A	Histone H4 OS=Homo sapiens GN=HIST1H4A PE=1 SV=2 - [H4_HUMAN]	40.78	3	4	4	89	+	+	+	+	103	11.3604	11.356
			Sequence	# PSMs	# Proteins	# Protein Groups	Protein Group Accessions	Modifications	MH+ [Da]	q-Value	PEP	# Missed Cleavages
			DNIQGITKPAIR	26	2	1	P62805		1325.75	0	0.002215	0
			ISGLIYEETR	30	3	1	P62805		1180.62	0	0.03163	0
			TVTAMDVVYALK	17	2	1	P62805		1310.7	0	0.004342	0
			VFLENVIR	16	3	1	P62805		989.578	0	0.05033	0
P35908	Keratin, type II cytoskeletal 2 epidermal	KRT2	Keratin, type II cytoskeletal 2 epidermal OS=Homo sapiens GN=KRT2 PE=1 SV=2 - [K22E_HUMAN]	40.06	11	17	25	715	+	+	+	+	639	65.3932	8.00146
			Sequence	# PSMs	# Proteins	# Protein Groups	Protein Group Accessions	Modifications	MH+ [Da]	q-Value	PEP	# Missed Cleavages
			FLEQQNQVLQTK	141	10	3	P04264;P35908;Q7Z794		1475.78	0	0.005886	0
			NLDLDSIIAEVK	55	19	3	P02538;P13647;P35908		1329.72	0	5.785e-06	0
			IEISELNR	58	8	2	P04264;P35908		973.531	0	0.08656	0
			AQYEEIAQR	57	18	3	P02538;P35908;P19013		1107.54	0	0.0001512	0
			TAAENDFVTLK	40	1	1	P35908		1208.62	0	8.423e-07	0
			NVQDAIADAEQR	32	1	1	P35908		1329.64	0	9.8e-05	0
			GFSSGSAVVSGGSR	83	1	1	P35908		1254.61	0	0.001295	0
			LNDLEEALQQAK	16	1	1	P35908		1371.71	0	1.848e-06	0
			VDLLNQEIEFLK	33	1	1	P35908		1460.8	0	1.548e-05	0
			YEELQVTVGR	40	1	1	P35908		1193.62	0	5.992e-05	0
			TSQNSELNNMQDLVEDYKK	40	1	1	P35908		2256.04	0	9.872e-05	1
			STSSFSCLSR	14	1	1	P35908	C7(Carbamidomethyl)	1131.51	0	8.888e-05	0
			NLDLDSIIAEVKAQYEEIAQR	3	11	2	P02538;P35908		2418.25	0	7.388e-05	1
			VDPEIQNVK	12	1	1	P35908		1041.56	0	0.01091	0
			YEDEINKR	29	34	6	P35908;P04264;P02538;P13647;Q7Z794;P05787		1066.52	0	0.0003487	1
			DYQELMNVK	15	6	1	P35908		1139.54	0	0.01211	0
			SLVGLGGTK	4	1	1	P35908		831.495	0	0.01151	0
			YLDGLTAER	2	1	1	P35908		1037.53	0	0.0004515	0
			TSQNSELNNMQDLVEDYK	4	1	1	P35908		2127.95	0	0.009731	0
			LALDVEIATYR	10	21	3	P35908;P02538;P13647		1263.69	0	0.0008031	0
			VLYDAEISQIHQSVTDTNVILSMDNSR	13	1	1	P35908		3048.49	0	3.573e-06	0
			TAAENDFVTLKK	6	1	1	P35908		1336.71	0	0.06997	1
			HGGGGGGFGGGGFGSR	4	1	1	P35908		1320.58	0	0.01292	0
			FASFIDK	2	41	6	P35908;P02538;P13647;Q7Z794;P19013;P05787		827.428	0.001	0.02799	0
			VLYDAEISQIHQSVTDTNVILSMDNSR	1	1	1	P35908	M23(Oxidation)	3064.49	0.003	0.05403	0
			LQGEIAHVK	1	1	1	P35908		994.567	0.007	0.2161	0
P60709	Actin, cytoplasmic 1	ACTB	Actin, cytoplasmic 1 OS=Homo sapiens GN=ACTB PE=1 SV=1 - [ACTB_HUMAN]	39.73	63	6	12	443	+	+	+	+	375	41.7097	5.47803
			Sequence	# PSMs	# Proteins	# Protein Groups	Protein Group Accessions	Modifications	MH+ [Da]	q-Value	PEP	# Missed Cleavages
			SYELPDGQVITIGNER	79	40	3	P60709;P63267;Q562R1		1790.89	0	0.002272	0
			VAPEEHPVLLTEAPLNPK	142	35	1	P60709		1954.06	0	1.567e-08	0
			EITALAPSTMK	95	33	2	P63267;P60709		1161.62	0	0.006081	0
			GYSFTTTAER	42	16	1	P60709		1132.53	0	0.01286	0
			QEYDESGPSIVHR	48	22	1	P60709		1516.7	0	0.01126	0
			DLTDYLMK	4	30	3	P63267;P60709;Q562R1		998.486	0	0.004417	0
			DLYANTVLSGGTTMYPGIADR	21	20	1	P60709		2215.07	0	4.451e-07	0
			HQGVMVGMGQK	5	38	3	P63267;P60709;Q562R1		1171.57	0	0.008882	0
			LCYVALDFEQEMATAASSSSLEK	3	20	1	P60709	C2(Carbamidomethyl)	2550.17	0	0.0005904	0
			KDLYANTVLSGGTTMYPGIADR	2	20	1	P60709		2343.17	0	0.09859	1
			AGFAGDDAPR	1	10	3	P60709;P63267;Q562R1		976.448	0.007	0.08569	0
			IIAPPER	1	34	3	P63267;P60709;Q562R1		795.472	0.009	0.1108	0
P63104	14-3-3 protein zeta/delta	YWHAZ	14-3-3 protein zeta/delta OS=Homo sapiens GN=YWHAZ PE=1 SV=1 - [1433Z_HUMAN]	39.59	28	6	7	47	+	+	+	+	245	27.7277	4.79248
			Sequence	# PSMs	# Proteins	# Protein Groups	Protein Group Accessions	Modifications	MH+ [Da]	q-Value	PEP	# Missed Cleavages
			SVTEQGAELSNEER	18	8	1	P63104		1548.71	0	0.0003196	0
			GIVDQSQQAYQEAFEISK	10	5	1	P63104		2040.99	0	0.008972	0
			DSTLIMQLLR	6	25	2	P62258;P63104		1189.66	0	0.01261	0
			TAFDEAIAELDTLSEESYK	2	6	1	P63104		2131.98	0	0.1035	0
			YLAEVAAGDDKK	2	5	1	P63104		1279.65	0	0.002445	1
			DICNDVLSLLEK	4	4	1	P63104	C3(Carbamidomethyl)	1418.72	0.001	0.007204	0
			FLIPNASQAESK	5	4	1	P63104		1304.69	0.002	0.03928	0
P13647	Keratin, type II cytoskeletal 5	KRT5	Keratin, type II cytoskeletal 5 OS=Homo sapiens GN=KRT5 PE=1 SV=3 - [K2C5_HUMAN]	38.47	13	13	22	357	+	+	+	+	590	62.34	7.73779
			Sequence	# PSMs	# Proteins	# Protein Groups	Protein Group Accessions	Modifications	MH+ [Da]	q-Value	PEP	# Missed Cleavages
			NLDLDSIIAEVK	55	19	3	P02538;P13647;P35908		1329.72	0	5.785e-06	0
			TTAENEFVMLK	12	5	1	P13647		1282.63	0	7.52e-06	0
			NKYEDEINKR	101	24	4	P04264;P02538;P13647;P05787		1308.65	0	0.005287	2
			YEELQQTAGR	23	5	1	P13647		1194.57	0	1.323e-08	0
			QNLEPLFEQYINNLR	20	13	2	P02538;P13647		1890.97	0	0.0001438	0
			WTLLQEQGTK	12	13	2	P02538;P13647		1203.64	0	0.0001093	0
			ISISTSGGSFR	16	2	1	P13647		1111.57	0	3.586e-06	0
			VDALMDEINFMK	19	4	1	P13647		1425.67	0	1.012e-07	0
			NMQDLVEDFK	13	2	1	P13647		1238.57	0	3.722e-07	0
			VSLAGACGVGGYGSR	8	2	1	P13647	C7(Carbamidomethyl)	1410.68	0	0.0003875	0
			YEDEINKR	29	34	6	P35908;P04264;P02538;P13647;Q7Z794;P05787		1066.52	0	0.0003487	1
			TEAESWYQTK	7	5	1	P13647		1242.56	0	0.0007722	0
			QLDSIVGER	12	12	2	P02538;P13647		1016.54	0	0.01643	0
			LALDVEIATYR	10	21	3	P35908;P02538;P13647		1263.69	0	0.0008031	0
			LAELEEALQK	4	4	1	P13647		1143.62	0	0.0003127	0
			AQYEEIANR	6	5	1	P13647		1093.53	0	0.05419	0
			FASFIDK	2	41	6	P35908;P02538;P13647;Q7Z794;P19013;P05787		827.428	0.001	0.02799	0
			EYQELMNTK	4	4	1	P13647		1155.53	0.001	0.02381	0
			SFSTASAITPSVSR	1	1	1	P13647		1410.72	0.001	0.02136	0
			GRLDSELR	1	14	2	P02538;P13647		945.51	0.003	0.07445	1
			SLYNLGGSK	1	1	1	P13647		938.494	0.004	0.05532	0
			QCANLQNAIADAEQR	1	1	1	P13647	C2(Carbamidomethyl)	1701.8	0.007	0.07208	0
A0N4V7	HCG2039797 (Fragment)	Tcr-alpha	HCG2039797 (Fragment) OS=Homo sapiens GN=Tcr-alpha PE=4 SV=1 - [A0N4V7_HUMAN]	38.1	1	1	1	177	+		+	+	21	2.21217	9.74463
			Sequence	# PSMs	# Proteins	# Protein Groups	Protein Group Accessions	Modifications	MH+ [Da]	q-Value	PEP	# Missed Cleavages
			GITLSVRP	177	1	1	A0N4V7		842.51	0	0.0277	0
Q08380	Galectin-3-binding protein	LGALS3BP	Galectin-3-binding protein OS=Homo sapiens GN=LGALS3BP PE=1 SV=1 - [LG3BP_HUMAN]	37.61	14	17	17	982	+	+	+	+	585	65.2893	5.2749
			Sequence	# PSMs	# Proteins	# Protein Groups	Protein Group Accessions	Modifications	MH+ [Da]	q-Value	PEP	# Missed Cleavages
			STSSFPCPAGHFNGFR	114	6	1	Q08380	C7(Carbamidomethyl)	1768.78	0	0.004556	0
			YSSDYFQAPSDYR	187	6	1	Q08380		1598.67	0	0.000249164	0
			AAFGQGSGPIMLDEVQCTGTEASLADCK	73	6	1	Q08380	C17(Carbamidomethyl); C27(Carbamidomethyl)	2913.31	0	0.001915	0
			ELSEALGQIFDSQR	143	6	1	Q08380		1592.79	0	0.00182	0
			AVDTWSWGER	118	6	1	Q08380		1206.55	0	0.009243	0
			SDLAVPSELALLK	85	6	1	Q08380		1355.78	0	0.01517	0
			ASHEEVEGLVEK	69	6	1	Q08380		1326.65	0	5.566e-07	0
			GQWGTVCDNLWDLTDASVVCR	78	10	1	Q08380	C7(Carbamidomethyl); C20(Carbamidomethyl)	2452.1	0	6.384e-05	0
			IDITLSSVK	12	6	1	Q08380		975.574	0	2.628e-05	0
			STHTLDLSR	36	6	1	Q08380		1029.53	0	0.01596	0
			SQLVYQSR	14	6	1	Q08380		980.514	0	0.08566	0
			IYTSPTWSAFVTDSSWSAR	18	6	1	Q08380		2162.02	0	0.0009465	0
			YYPYQSFQTPQHPSFLFQDK	15	6	1	Q08380		2521.18	0	0.04429	0
			KSQLVYQSR	4	6	1	Q08380		1108.61	0	0.01801	1
			ALMLCEGLFVADVTDFEGWK	10	5	1	Q08380	C5(Carbamidomethyl)	2301.09	0	1.209e-06	0
			ALMLCEGLFVADVTDFEGWK	2	5	1	Q08380	M3(Oxidation); C5(Carbamidomethyl)	2317.09	0	0.0002264	0
			VEIFYR	2	1	1	Q08380		826.446	0.004	0.02069	0
			RIDITLSSVK	2	1	1	Q08380		1131.67	0.004	0.04655	1
L0R6K4	Alternative protein RCOR1	MAMALD1	Alternative protein MAMLD1 OS=Homo sapiens GN=MAMLD1 PE=4 SV=1 - [L0R6K4_HUMAN]	37.21	1	1	1	1			+		86	9.71286	8.35303
			Sequence	# PSMs	# Proteins	# Protein Groups	Protein Group Accessions	Modifications	MH+ [Da]	q-Value	PEP	# Missed Cleavages
			GAETVCEPSPVSAIHLEELEYPPPFTIQTERK	1	1	1	L0R6K4	C6(Carbamidomethyl)	3624.79	0.004	0.1824	1
P11047	Laminin subunit gamma-1	LAMC1	Laminin subunit gamma-1 OS=Homo sapiens GN=LAMC1 PE=1 SV=3 - [LAMC1_HUMAN]	36.98	2	46	46	1079	+	+	+	+	1609	177.489	5.12256
			Sequence	# PSMs	# Proteins	# Protein Groups	Protein Group Accessions	Modifications	MH+ [Da]	q-Value	PEP	# Missed Cleavages
			EAQQALGSAAADATEAK	46	1	1	P11047		1631.79	0	1.636e-06	0
			NTIEETGNLAEQAR	90	1	1	P11047		1545.75	0	0.0008954	0
			SQECYFDPELYR	54	1	1	P11047	C4(Carbamidomethyl)	1606.68	0	1.907e-06	0
			QDIAVISDSYFPR	66	1	1	P11047		1510.75	0	7.218e-05	0
			DGFFGNPLAPNPADK	53	1	1	P11047		1559.75	0	0.0007104	0
			TFAEVTDLDNEVNNMLK	43	1	1	P11047		1952.93	0	2.91e-06	0
			DTLQEANDILNNLK	36	1	1	P11047		1600.81	0	0.0048	0
			DGSEASLEWSSER	34	1	1	P11047		1452.62	0	2.546e-08	0
			LSAEDLVLEGAGLR	63	1	1	P11047		1442.78	0	4.528e-11	0
			TEQQTADQLLAR	54	1	1	P11047		1373.7	0	0.04453	0
			MEAENLEQLIDQK	31	1	1	P11047		1560.76	0	1.373e-05	0
			DNVEGFNCER	55	1	1	P11047	C8(Carbamidomethyl)	1239.51	0	0.02924	0
			CELCDDGYFGDPLGR	43	1	1	P11047	C1(Carbamidomethyl); C4(Carbamidomethyl)	1773.72	0	5.142e-05	0
			LNTFGDEVFNDPK	33	1	1	P11047		1495.7	0	2.303e-05	0
			ATAESASECLPCDCNGR	23	1	1	P11047	C9(Carbamidomethyl); C12(Carbamidomethyl); C14(Carbamidomethyl)	1897.75	0	0.004978	0
			TLPSGCFNTPSIEKP	16	1	1	P11047	C6(Carbamidomethyl)	1647.8	0	0.01187	0
			VSVPLIAQGNSYPSETTVK	23	1	1	P11047		1990.05	0	0.08308	0
			EVVCTNCPTGTTGK	17	1	1	P11047	C4(Carbamidomethyl); C7(Carbamidomethyl)	1523.68	0	0.004389	0
			CIYNTAGFYCDR	25	1	1	P11047	C1(Carbamidomethyl); C10(Carbamidomethyl)	1539.63	0	0.0002082	0
			TGQCECQPGITGQHCER	51	1	1	P11047	C4(Carbamidomethyl); C6(Carbamidomethyl); C15(Carbamidomethyl)	2017.82	0	0.05266	0
			SWPGCQECPACYR	29	1	1	P11047	C5(Carbamidomethyl); C8(Carbamidomethyl); C11(Carbamidomethyl)	1670.65	0	0.00138	0
			LGNNEACSSCHCSPVGSLSTQCDSYGR	28	1	1	P11047	C7(Carbamidomethyl); C10(Carbamidomethyl); C12(Carbamidomethyl); C22(Carbamidomethyl)	3003.2	0	1.309e-05	0
			LCQCSDNIDPNAVGNCNR	25	1	1	P11047	C2(Carbamidomethyl); C4(Carbamidomethyl); C16(Carbamidomethyl)	2106.87	0	0.05792	0
			DVDQNLMDR	42	1	1	P11047		1105.49	0	0.03072	0
			SYYYAISDFAVGGR	20	1	1	P11047		1568.74	0	0.001105	0
			LQELESLIANLGTGDEMVTDQAFEDR	10	1	1	P11047		2894.37	0	0.0035	0
			KQEAAIMDYNR	7	1	1	P11047		1338.64	0	0.005105	1
			GKTEQQTADQLLAR	6	1	1	P11047		1558.81	0	0.00075	1
			DTLQEANDILNNLKDFDR	4	1	1	P11047		2134.04	0	0.001295	1
			CDCHALGSTNGQCDIR	9	1	1	P11047	C1(Carbamidomethyl); C3(Carbamidomethyl); C13(Carbamidomethyl)	1863.76	0	0.004733	0
			RCELCDDGYFGDPLGR	2	1	1	P11047	C2(Carbamidomethyl); C5(Carbamidomethyl)	1929.82	0	0.06549	1
			AVEIYASVAQLSPLDSETLENEANNIK	5	1	1	P11047		2918.46	0	0.08849	0
			LNEIEGTLNK	3	1	1	P11047		1130.6	0	0.1439	0
			CKDGFFGNPLAPNPADK	2	1	1	P11047	C1(Carbamidomethyl)	1847.87	0	0.07768	1
			CSCKPGVMGDK	2	1	1	P11047	C1(Carbamidomethyl); C3(Carbamidomethyl)	1238.53	0	0.0184	0
			EAEREVMDLLR	2	1	1	P11047		1360.69	0	0.01548	1
			EAQDVKDVDQNLMDR	2	1	1	P11047		1775.82	0	0.01208	1
			KQDDADQDMMMAGMASQAAQEAEINAR	7	1	1	P11047		2926.24	0.001	0.01736	1
			HKQEADDIVR	4	1	1	P11047		1210.62	0.002	0.01516	1
			LKDYEDLREDMR	2	1	1	P11047		1582.75	0.002	0.02326	2
			YFIAPAK	2	1	1	P11047		809.456	0.003	0.06062	0
			EVMDLLR	3	1	1	P11047		875.465	0.004	0.05782	0
			LIEIASR	1	1	1	P11047		801.482	0.005	0.02581	0
			AFDITYVR	2	2	1	P11047		984.514	0.005	0.1029	0
			TREDGPWIPYQYYSGSCENTYSK	3	2	1	P11047	C17(Carbamidomethyl)	2801.21	0.005	0.06461	1
			DIEEIMK	1	1	1	P11047		877.433	0.007	0.07258	0
P07355	Annexin A2	ANXA2	Annexin A2 OS=Homo sapiens GN=ANXA2 PE=1 SV=2 - [ANXA2_HUMAN]	36.58	25	12	12	129	+	+	+	+	339	38.5798	7.75244
			Sequence	# PSMs	# Proteins	# Protein Groups	Protein Group Accessions	Modifications	MH+ [Da]	q-Value	PEP	# Missed Cleavages
			GVDEVTIVNILTNR	33	16	1	P07355		1542.85	0	0.001867	0
			GLGTDEDSLIEIICSR	29	17	1	P07355	C14(Carbamidomethyl)	1777.87	0	0.002852	0
			DIISDTSGDFR	9	14	1	P07355		1225.57	0	0.0129	0
			TNQELQEINR	11	17	1	P07355		1244.62	0	1.038e-05	0
			QDIAFAYQR	15	16	1	P07355		1111.55	0	0.001874	0
			SYSPYDMLESIR	9	8	1	P07355		1460.67	0	0.005439	0
			RAEDGSVIDYELIDQDAR	9	11	1	P07355		2064.98	0	3.226e-05	1
			AEDGSVIDYELIDQDAR	7	11	1	P07355		1908.89	0	0.01615	0
			LSLEGDHSTPPSAYGSVK	1	2	1	P07355		1844.9	0	0.002518	0
			TDLEKDIISDTSGDFRK	3	14	1	P07355		1939.96	0	0.02319	2
			DALNIETAIK	2	2	1	P07355		1087.6	0.006	0.1051	0
			TDLEKDIISDTSGDFR	1	14	1	P07355		1811.87	0.006	0.2065	1
Q8WUM4	Programmed cell death 6-interacting protein	PDCD6IP	Programmed cell death 6-interacting protein OS=Homo sapiens GN=PDCD6IP PE=1 SV=1 - [PDC6I_HUMAN]	36.18	9	24	24	408	+	+	+	+	868	95.9631	6.52197
			Sequence	# PSMs	# Proteins	# Protein Groups	Protein Group Accessions	Modifications	MH+ [Da]	q-Value	PEP	# Missed Cleavages
			LLDEEEATDNDLR	64	4	1	Q8WUM4		1532.71	0	1.739e-05	0
			LANQAADYFGDAFK	34	5	1	Q8WUM4		1530.72	0	0.0006302	0
			TMQGSEVVNVLK	18	3	1	Q8WUM4		1304.69	0	0.003901	0
			EPSAPSIPTPAYQSSPAGGHAPTPPTPAPR	28	2	1	Q8WUM4		2936.45	0	0.0004434	0
			EILDESLR	48	4	1	Q8WUM4		974.515	0	0.001128	0
			DTIVLLCKPEPELNAAIPSANPAK	41	4	1	Q8WUM4	C7(Carbamidomethyl)	2561.37	0	7.256e-05	0
			SVIEQGGIQTVDQLIK	34	4	1	Q8WUM4		1727.95	0	6.774e-05	0
			TPSNELYKPLR	19	4	1	Q8WUM4		1317.71	0	0.01709	0
			STPVNVPISQK	23	3	1	Q8WUM4		1169.65	0	0.03666	0
			FLTALAQDGVINEEALSVTELDR	23	4	1	Q8WUM4		2504.29	0	1.942e-05	0
			ELPELLQR	17	4	1	Q8WUM4		997.567	0	0.0487	0
			FYNELTEILVR	6	4	1	Q8WUM4		1396.75	0	0.002813	0
			LALASLGYEK	4	3	1	Q8WUM4		1064.6	0	1.485e-05	0
			MVPVSVQQSLAAYNQR	11	4	1	Q8WUM4		1790.92	0	1.633e-08	0
			YYDQICSIEPK	9	4	1	Q8WUM4	C6(Carbamidomethyl)	1415.65	0	0.004085	0
			TSEVDLAKPLVK	10	6	1	Q8WUM4		1299.75	0	0.007436	0
			EVFPVLAAK	4	3	1	Q8WUM4		973.571	0	0.01197	0
			HEGALETLLR	4	6	1	Q8WUM4		1138.62	0.001	0.0133	0
			ETVLSALSR	2	4	1	Q8WUM4		975.542	0.001	0.02196	0
			DLDPIGK	2	1	1	Q8WUM4		757.409	0.002	0.01783	0
			FIQQTYPSGGEEQAQYCR	2	1	1	Q8WUM4	C17(Carbamidomethyl)	2161.95	0.002	0.02848	0
			SLLSNLDEVKK	2	4	1	Q8WUM4		1245.7	0.002	0.02063	1
			NIQVSHQEFSK	2	4	1	Q8WUM4		1316.66	0.003	0.08004	0
			LQHAAELIK	1	4	1	Q8WUM4		1022.6	0.005	0.09861	0
P50995	Annexin A11	ANXA11	Annexin A11 OS=Homo sapiens GN=ANXA11 PE=1 SV=1 - [ANX11_HUMAN]	35.84	7	16	16	451	+	+		+	505	54.3551	7.6499
			Sequence	# PSMs	# Proteins	# Protein Groups	Protein Group Accessions	Modifications	MH+ [Da]	q-Value	PEP	# Missed Cleavages
			GFGTDEQAIIDCLGSR	56	3	1	P50995	C12(Carbamidomethyl)	1738.81	0	2.445e-05	0
			DAQELYAAGENR	41	5	1	P50995		1336.61	0	0.008621	0
			GTITDAPGFDPLR	74	6	1	P50995		1359.69	0	0.0005637	0
			FNAVLCSR	121	6	1	P50995	C6(Carbamidomethyl)	966.482	0	0.01178	0
			GVGTDEACLIEILASR	16	5	1	P50995	C8(Carbamidomethyl)	1703.86	0	0.008645	0
			SETDLLDIR	49	6	1	P50995		1061.55	0	0.1289	0
			NTPAFFAER	31	6	1	P50995		1052.52	0	0.05646	0
			DESTNVDMSLAQR	24	5	1	P50995		1465.66	0	7.424e-05	0
			TPVLFDIYEIK	9	5	1	P50995		1337.73	0	0.01613	0
			GTITDAPGFDPLRDAEVLR	6	5	1	P50995		2043.05	0	0.005642	1
			EMSGDLEEGMLAVVK	7	6	1	P50995		1607.76	0	0.0112	0
			AHLVAVFNEYQR	2	5	1	P50995		1446.75	0	0.001073	0
			SLYHDISGDTSGDYRK	2	1	1	P50995		1813.83	0	0.01572	1
			LLISLSQGNR	10	4	1	P50995		1100.64	0.001	0.01044	0
			QQILLSFK	2	5	1	P50995		976.582	0.003	0.07683	0
			TLEEAIR	1	1	1	P50995		831.456	0.007	0.1073	0
P69905	Hemoglobin subunit alpha	HBA1	Hemoglobin subunit alpha OS=Homo sapiens GN=HBA1 PE=1 SV=2 - [HBA_HUMAN]	34.51	20	5	5	557	+	+	+	+	142	15.2479	8.67529
			Sequence	# PSMs	# Proteins	# Protein Groups	Protein Group Accessions	Modifications	MH+ [Da]	q-Value	PEP	# Missed Cleavages
			VGAHAGEYGAEALER	372	9	1	P69905		1529.73	0	0.1144	0
			MFLSFPTTK	93	9	1	P69905	M1(Oxidation)	1087.55	0	0.001064	0
			VDPVNFK	70	18	1	P69905		818.441	0	0.05526	0
			LRVDPVNFK	12	16	1	P69905		1087.63	0	0.02037	1
			TYFPHFDLSHGSAQVK	8	8	1	P69905		1833.89	0	0.0002061	0
			MFLSFPTTK	2	9	1	P69905		1071.55	0	8.875e-05	0
P02533	Keratin, type I cytoskeletal 14	KRT14	Keratin, type I cytoskeletal 14 OS=Homo sapiens GN=KRT14 PE=1 SV=4 - [K1C14_HUMAN]	34.32	27	5	15	278			+	+	472	51.5294	5.16064
			Sequence	# PSMs	# Proteins	# Protein Groups	Protein Group Accessions	Modifications	MH+ [Da]	q-Value	PEP	# Missed Cleavages
			VTMQNLNDR	99	8	3	P13645;P08779;P02533		1090.53	0	7.375e-06	0
			EVATNSELVQSGK	18	5	2	P02533;Q04695		1361.69	0	0.000618	0
			LEQEIATYR	17	19	3	P08779;P02533;Q04695		1122.58	0	0.01717	0
			LAADDFR	66	33	5	P13645;P08779;P05783;P02533;Q04695		807.399	0	0.002329	0
			VLDELTLAR	25	17	3	P08779;P02533;Q04695		1029.6	0	0.001863	0
			LASYLDK	18	15	5	P13645;P35527;P08779;P02533;Q04695		809.44	0	0.04211	0
			ALEEANADLEVK	11	13	2	P08779;P02533		1301.66	0	0.01238	0
			DAEEWFFTK	7	1	1	P02533		1172.53	0	0.01757	0
			APSTYGGGLSVSSSR	7	1	1	P02533		1425.7	0	0.01082	0
			ILTATVDNANVLLQIDNAR	2	1	1	P02533		2054.12	0	0.002	0
			LLEGEDAHLSSSQFSSGSQSSR	2	2	1	P02533		2309.07	0	0.002214	0
			MSVEADINGLRR	1	2	3	P02533;P08779;Q04695		1360.7	0	0.01173	1
			SEISELR	3	5	2	P02533;Q04695		833.436	0.001	0.07855	0
			TKYETELNLR	1	1	1	P02533		1266.67	0.003	0.03137	1
			LASYLDKVR	1	7	4	P13645;P08779;P02533;Q04695		1064.61	0.007	0.07241	1
P62158	Calmodulin	CALM1	Calmodulin OS=Homo sapiens GN=CALM1 PE=1 SV=2 - [CALM_HUMAN]	34.23	12	3	3	20	+	+	+	+	149	16.8268	4.22119
			Sequence	# PSMs	# Proteins	# Protein Groups	Protein Group Accessions	Modifications	MH+ [Da]	q-Value	PEP	# Missed Cleavages
			DGNGYISAAELR	10	8	1	P62158		1265.6	0	0.01646	0
			EAFSLFDKDGDGTITTK	8	10	1	P62158		1844.89	0	0.005158	1
			EADIDGDGQVNYEEFVQMMTAK	2	8	1	P62158		2490.07	0.001	0.07982	0
P08107	Heat shock 70 kDa protein 1A/1B	HSPA1A	Heat shock 70 kDa protein 1A/1B OS=Homo sapiens GN=HSPA1A PE=1 SV=5 - [HSP71_HUMAN]	34.17	17	12	14	384	+	+	+	+	641	70.009	5.65576
			Sequence	# PSMs	# Proteins	# Protein Groups	Protein Group Accessions	Modifications	MH+ [Da]	q-Value	PEP	# Missed Cleavages
			TTPSYVAFTDTER	100	34	2	P08107;P11142		1487.7	0	0.0002788	0
			IINEPTAAAIAYGLDR	48	15	1	P08107		1687.9	0	0.0008476	0
			FEELCSDLFR	12	19	1	P08107	C5(Carbamidomethyl)	1315.6	0	0.002497	0
			VEIIANDQGNR	90	38	2	P08107;P11142		1228.63	0	0.01706	0
			NALESYAFNMK	25	18	1	P08107		1287.6	0	0.0007718	0
			ATAGDTHLGGEDFDNR	65	25	1	P08107		1675.73	0	0.04816	0
			NQVALNPQNTVFDAK	9	7	1	P08107		1658.85	0	0.01565	0
			DAGVIAGLNVLR	8	14	1	P08107		1197.69	0	0.02792	0
			AQIHDLVLVGGSTR	5	12	1	P08107		1465.81	0	0.0008368	0
			LLQDFFNGR	8	14	1	P08107		1109.57	0	0.0111	0
			SINPDEAVAYGAAVQAAILMGDK	4	18	1	P08107		2304.15	0	0.001047	0
			AFYPEEISSMVLTK	4	11	1	P08107		1614.81	0	0.0001869	0
			ELEQVCNPIISGLYQGAGGPGPGGFGAQGPK	4	13	1	P08107	C6(Carbamidomethyl)	3055.49	0	0.01653	0
			QTQIFTTYSDNQPGVLIQVYEGER	2	19	1	P08107		2786.36	0	0.004428	0
Q7Z794	Keratin, type II cytoskeletal 1b	KRT77	Keratin, type II cytoskeletal 1b OS=Homo sapiens GN=KRT77 PE=2 SV=3 - [K2C1B_HUMAN]	33.56	11	15	18	274	+		+	+	578	61.8635	5.98584
			Sequence	# PSMs	# Proteins	# Protein Groups	Protein Group Accessions	Modifications	MH+ [Da]	q-Value	PEP	# Missed Cleavages
			FLEQQNQVLQTK	141	10	3	P04264;P35908;Q7Z794		1475.78	0	0.005886	0
			SLDLDSIIDAVR	10	4	1	Q7Z794		1316.71	0	3.769e-07	0
			LQDLEEALQQSK	6	4	1	Q7Z794		1401.72	0	1.167e-05	0
			QVDLLSAEQMR	8	2	1	Q7Z794		1289.65	0	1.848e-07	0
			STSGFCQGGGVGGFGGGR	6	3	1	Q7Z794	C6(Carbamidomethyl)	1644.72	0	7.985e-07	0
			YQELQITAGR	7	4	1	Q7Z794		1178.62	0	0.001287	0
			VDTLTGEVNFLK	6	4	1	Q7Z794		1335.71	0	1.958e-06	0
			TGSENDFVVLK	10	4	1	Q7Z794		1208.62	0	0.0003551	0
			TQYELIAQR	14	4	1	Q7Z794		1121.59	0	0.007373	0
			SMQDVVEDYK	8	4	1	Q7Z794		1213.54	0	0.0001459	0
			EQIMVLNNK	5	3	1	Q7Z794		1088.58	0	0.0112	0
			GEQALQDAWQK	6	4	1	Q7Z794		1273.62	0	2.466e-05	0
			YEDEINKR	29	34	6	P35908;P04264;P02538;P13647;Q7Z794;P05787		1066.52	0	0.0003487	1
			SLYNLGGSR	6	3	1	Q7Z794		966.499	0	0.001962	0
			QIEQMQSLISDAEER	2	4	1	Q7Z794		1776.84	0	0.0002261	0
			FASFIDK	2	41	6	P35908;P02538;P13647;Q7Z794;P19013;P05787		827.428	0.001	0.02799	0
			QLLEGEESR	7	4	1	Q7Z794		1060.52	0.001	0.01136	0
			DYQAMLGVK	1	4	1	Q7Z794		1024.51	0.002	0.02069	0
P09758	Tumor-associated calcium signal transducer 2	TACSTD2	Tumor-associated calcium signal transducer 2 OS=Homo sapiens GN=TACSTD2 PE=1 SV=3 - [TACD2_HUMAN]	31.89	2	1	7	278	+	+	+	+	323	35.6866	8.86572
			Sequence	# PSMs	# Proteins	# Protein Groups	Protein Group Accessions	Modifications	MH+ [Da]	q-Value	PEP	# Missed Cleavages
			AAGDVDIGDAAYYFER	72	1	1	P09758		1732.78	0	2.239e-05	0
			MTVCSPDGPGGR	95	2	2	P09758;C5IX07	C4(Carbamidomethyl)	1233.53	0	0.03464	0
			ALGSGMAVDCSTLTSK	40	2	2	P09758;C5IX07	C10(Carbamidomethyl)	1597.76	0	0.01334	0
			TLVRPSEHALVDNDGLYDPDCDPEGR	50	3	2	P09758;C5IX07	C21(Carbamidomethyl)	2940.34	0	0.001059	0
			TLIYYLDEIPPK	19	2	2	P09758;C5IX07		1464.8	0	0.0004389	0
			DIKGESLFQGR	1	2	2	P09758;C5IX07		1249.65	0.003	0.05572	1
			VRGEPLQVER	1	1	2	P09758;C5IX07		1182.66	0.007	0.08298	1
P62937	Peptidyl-prolyl cis-trans isomerase A	PPIA	Peptidyl-prolyl cis-trans isomerase A OS=Homo sapiens GN=PPIA PE=1 SV=2 - [PPIA_HUMAN]	31.52	9	4	4	39	+		+	+	165	18.0009	7.81104
			Sequence	# PSMs	# Proteins	# Protein Groups	Protein Group Accessions	Modifications	MH+ [Da]	q-Value	PEP	# Missed Cleavages
			IIPGFMCQGGDFTR	30	8	1	P62937	C7(Carbamidomethyl)	1598.74	0	0.0002376	0
			EGMNIVEAMER	7	6	1	P62937		1278.58	0	0.003069	0
			VNPTVFFDIAVDGEPLGR	1	1	1	P62937		1946.01	0	7.941e-05	0
			VSFELFADK	1	7	1	P62937		1055.54	0.003	0.06	0
P07942	Laminin subunit beta-1	LAMB1	Laminin subunit beta-1 OS=Homo sapiens GN=LAMB1 PE=1 SV=2 - [LAMB1_HUMAN]	30.85	4	38	38	414	+	+	+	+	1786	197.909	4.94482
			Sequence	# PSMs	# Proteins	# Protein Groups	Protein Group Accessions	Modifications	MH+ [Da]	q-Value	PEP	# Missed Cleavages
			ELDSLQTEAESLDNTVK	39	3	1	P07942		1891.91	0	9.3e-10	0
			EGFYDLSSEDPFGCK	50	3	1	P07942	C14(Carbamidomethyl)	1750.72	0	2.316e-06	0
			YSDIEPSTEGEVIFR	20	3	1	P07942		1741.83	0	2.562e-05	0
			GIETPQCDQSTGQCVCVEGVEGPR	22	3	1	P07942	C7(Carbamidomethyl); C14(Carbamidomethyl); C16(Carbamidomethyl)	2663.15	0	0.0137	0
			VDDIICDSR	21	3	1	P07942	C6(Carbamidomethyl)	1092.5	0	0.05078	0
			AMDLDQDVLSALAEVEQLSK	19	3	1	P07942		2175.08	0	0.003196	0
			CGNTIPDDDNQVVSLSPGSR	7	3	1	P07942	C1(Carbamidomethyl)	2130.97	0	0.001766	0
			VESLSQVEVILQHSAADIAR	30	3	1	P07942		2165.15	0	9.233e-08	0
			LHTLGDNLLDSR	13	3	1	P07942		1353.71	0	0.05812	0
			DILAQSPAAEPLK	23	3	1	P07942		1352.74	0	0.001317	0
			AAQNSGEAEYIEK	5	3	1	P07942		1409.65	0	0.09139	0
			IPSWTGAGFVR	17	3	1	P07942		1190.63	0	6.106e-05	0
			ATGQCLCLPNVIGQNCDR	11	3	1	P07942	C5(Carbamidomethyl); C7(Carbamidomethyl); C16(Carbamidomethyl)	2075.94	0	0.06017	0
			TCSECQELFWGDPDVECR	14	3	1	P07942	C2(Carbamidomethyl); C5(Carbamidomethyl); C17(Carbamidomethyl)	2287.9	0	0.02818	0
			SCACNPLGTIPGGNPCDSETGHCYCK	3	3	1	P07942	C2(Carbamidomethyl); C4(Carbamidomethyl); C16(Carbamidomethyl); C23(Carbamidomethyl); C25(Carbamidomethyl)	2912.15	0	0.004462	0
			ISGVIGPYR	18	3	1	P07942		961.549	0	0.00649	0
			DVTEMMAQVEVK	2	3	1	P07942		1379.66	0	0.002945	0
			YFAYDCEASFPGISTGPMK	16	3	1	P07942	C6(Carbamidomethyl)	2140.93	0	0.006891	0
			NFLTQDSADLDSIEAVANEVLK	17	3	1	P07942		2392.19	0	0.003439	0
			QSAEDILLK	3	3	1	P07942		1016.56	0	0.05333	0
			NIGNLFEEAEK	5	3	1	P07942		1263.62	0	0.1188	0
			AEMLLEEAKR	5	3	1	P07942		1189.62	0	0.01568	1
			YFQMSLEAEER	6	3	1	P07942		1402.63	0	0.0003418	0
			CLAGYYGDPIIGSGDHCRPCPCPDGPDSGR	8	3	1	P07942	C1(Carbamidomethyl); C17(Carbamidomethyl); C20(Carbamidomethyl); C22(Carbamidomethyl)	3306.38	0	0.001949	0
			SLDIFTVGGSGDGVVTNSAWETFQR	2	4	1	P07942		2643.27	0	0.002486	0
			DRVEDVMMER	4	3	1	P07942		1279.58	0	0.02838	1
			YYYAVYDMVVR	7	3	1	P07942		1441.68	0	0.01452	0
			TLDGELDEK	4	3	1	P07942		1019.49	0	0.05126	0
			ELAEQLEFIK	2	3	1	P07942		1219.65	0	0.006773	0
			NCEQCKPFYYQHPER	3	3	1	P07942	C2(Carbamidomethyl); C5(Carbamidomethyl)	2055.88	0	0.005274	0
			IEDPYSPR	5	3	1	P07942		976.473	0.001	0.006499	0
			LNVEGEHCDVCK	4	3	1	P07942	C8(Carbamidomethyl); C11(Carbamidomethyl)	1459.62	0.001	0.162	0
			LLDELAGK	1	2	1	P07942		858.49	0.001	0.0133	0
			YEPQLPDHWEK	1	3	1	P07942		1441.67	0.003	0.08741	0
			SCYQDPVTLQLACVCDPGYIGSR	4	3	1	P07942	C2(Carbamidomethyl); C13(Carbamidomethyl); C15(Carbamidomethyl)	2659.19	0.004	0.09569	0
			GALDSITK	1	1	1	P07942		804.446	0.005	0.06494	0
			ALDPAFK	1	3	1	P07942		761.419	0.005	0.09698	0
			DIRDPNFCER	1	1	1	P07942	C8(Carbamidomethyl)	1321.59	0.005	0.0765	1
Q9P2B2	Prostaglandin F2 receptor negative regulator	PTGFRN	Prostaglandin F2 receptor negative regulator OS=Homo sapiens GN=PTGFRN PE=1 SV=2 - [FPRP_HUMAN]	28.1	3	2	21	584	+	+	+	+	879	98.4946	6.60986
			Sequence	# PSMs	# Proteins	# Protein Groups	Protein Group Accessions	Modifications	MH+ [Da]	q-Value	PEP	# Missed Cleavages
			VPGFADDPTELACR	74	4	2	Q9P2B2;Q4QQP8	C13(Carbamidomethyl)	1547.71	0	2.403e-05	0
			YIISLDQDSVVK	56	4	2	Q9P2B2;Q4QQP8		1379.74	0	0.005302	0
			MYQTQVSDAGLYR	69	4	2	Q9P2B2;Q4QQP8		1531.72	0	0.0003407	0
			AQDGDFIFSK	21	4	2	Q9P2B2;Q4QQP8		1127.54	0	0.05948	0
			MPDSTLPGSR	90	4	2	Q9P2B2;Q4QQP8		1060.51	0	0.0003124	0
			ADDVRPEVTWSFSR	84	4	2	Q9P2B2;Q4QQP8		1664.8	0	2.395e-06	0
			EGEPFELR	9	2	2	Q9P2B2;Q4QQP8		976.475	0	0.1565	0
			CMVTAWSPVR	9	4	2	Q9P2B2;Q4QQP8	C1(Carbamidomethyl)	1206.57	0	0.01873	0
			LDTVGSDAYR	51	3	2	Q9P2B2;Q4QQP8		1096.52	0	0.01033	0
			VLADSLHVGPSARPPPSLSLR	57	2	2	Q9P2B2;Q4QQP8		2169.21	0	0.02796	0
			SVLALTHEGR	24	3	2	Q9P2B2;Q4QQP8		1082.59	0	0.0009132	0
			SDNVVTSELLAVMDGDWTLK	6	4	2	Q9P2B2;Q4QQP8		2193.07	0	0.04299	0
			GNYYCVVSAWTK	9	4	2	Q9P2B2;Q4QQP8	C5(Carbamidomethyl)	1447.66	0	2.109e-05	0
			TTEEDRGNYYCVVSAWTK	4	4	2	Q9P2B2;Q4QQP8	C11(Carbamidomethyl)	2178.97	0	0.0001295	1
			TANDAVELHIK	6	1	1	Q9P2B2		1210.64	0	0.005445	0
			FHPGLGYEQR	5	3	2	Q9P2B2;Q4QQP8		1203.59	0.001	0.02738	0
			CIVSEWIAEQGNWQEIQEK	3	4	2	Q9P2B2;Q4QQP8	C1(Carbamidomethyl)	2347.1	0.002	0.02126	0
			MDVLNAFK	3	5	2	Q9P2B2;Q4QQP8		937.481	0.003	0.05506	0
			GEILLR	2	2	1	Q9P2B2		700.436	0.004	0.01966	0
			EHTDTFNFR	1	4	2	Q9P2B2;Q4QQP8		1166.52	0.007	0.2236	0
			EAEIHSKPVFITVK	1	1	2	Q9P2B2;Q4QQP8		1597.9	0.008	0.09824	0
O15230	Laminin subunit alpha-5	LAMA5	Laminin subunit alpha-5 OS=Homo sapiens GN=LAMA5 PE=1 SV=8 - [LAMA5_HUMAN]	27.93	9	71	71	1795	+	+	+	+	3695	399.479	7.02002
			Sequence	# PSMs	# Proteins	# Protein Groups	Protein Group Accessions	Modifications	MH+ [Da]	q-Value	PEP	# Missed Cleavages
			HETAQQLEVLEQQSTSLGQDAR	97	1	1	O15230		2468.2	0	1.853e-05	0
			DLGAPQAAAEAELAAAQR	87	1	1	O15230		1752.88	0	0.000137	0
			LCDELTGQCICPPR	61	1	1	O15230	C2(Carbamidomethyl); C9(Carbamidomethyl); C11(Carbamidomethyl)	1718.76	0	4.844e-07	0
			GALDQLCGAGGLCR	55	1	1	O15230	C7(Carbamidomethyl); C13(Carbamidomethyl)	1447.67	0	0.001347	0
			DLADLAAYTALK	49	1	1	O15230		1264.68	0	0.004224	0
			IAASATCGEEAPAR	94	4	1	O15230	C7(Carbamidomethyl)	1403.66	0	1.12e-06	0
			DDAAICTTEYSR	66	4	1	O15230	C6(Carbamidomethyl)	1401.59	0	0.0002301	0
			DGFFGLDQADYFGCR	48	1	1	O15230	C14(Carbamidomethyl)	1767.74	0	0.002386	0
			ASPDGLCQVSLQQGR	35	2	1	O15230	C7(Carbamidomethyl)	1615.78	0	0.006677	0
			GPPPELQPQPEGPPR	112	2	1	O15230		1595.82	0	0.007703	0
			VQSQLQAMQENVER	67	1	1	O15230		1659.81	0	9.493e-05	0
			YALVVEYANEDAR	44	1	1	O15230		1512.73	0	8.342e-05	0
			FYLQGPEPEPGQGTEDR	47	1	1	O15230		1919.88	0	1.349e-06	0
			CDIGGALGQSCEPR	42	1	1	O15230	C1(Carbamidomethyl); C11(Carbamidomethyl)	1519.66	0	0.009857	0
			ECAPGYWGLPEQGCR	53	1	1	O15230	C2(Carbamidomethyl); C14(Carbamidomethyl)	1779.76	0	0.004202	0
			QATGDYMGVSLR	44	1	1	O15230		1297.62	0	0.0002029	0
			FGPQTLER	31	4	1	O15230		947.494	0	0.0004625	0
			TFQLDTAVDRPCAR	31	2	1	O15230	C12(Carbamidomethyl)	1649.8	0	0.01111	0
			VSCISSHGAFGPNSAACLPSR	29	1	1	O15230	C3(Carbamidomethyl); C17(Carbamidomethyl)	2175.01	0	0.0004349	0
			EQVLPAGQIVNCDCSAAGTQGNACR	12	1	1	O15230	C12(Carbamidomethyl); C14(Carbamidomethyl); C24(Carbamidomethyl)	2676.19	0	0.01728	0
			GQDLGQAVLDAGHSVSTLEK	28	1	1	O15230		2025.03	0	3.271e-05	0
			CDQCSLGTFSLDAANPK	25	1	1	O15230	C1(Carbamidomethyl); C4(Carbamidomethyl)	1883.82	0	0.03038	0
			STGDPWLTDGSYLDGTGFAR	52	2	1	O15230		2115.97	0	0.0003405	0
			AVPLQPPPPLTSASK	39	1	1	O15230		1502.86	0	0.004876	0
			CFCFGATER	28	1	1	O15230	C1(Carbamidomethyl); C3(Carbamidomethyl)	1147.46	0	0.05856	0
			LVGGPVAGGDPNQTIR	51	4	1	O15230		1550.83	0	0.06158	0
			GQYCDICTAANSNK	10	4	1	O15230	C4(Carbamidomethyl); C7(Carbamidomethyl)	1601.67	0	5.731e-06	0
			GDSCQECAPGFYR	27	1	1	O15230	C4(Carbamidomethyl); C7(Carbamidomethyl)	1546.6	0	0.009684	0
			VGFEGATCDR	59	1	1	O15230	C8(Carbamidomethyl)	1111.48	0	6.155e-06	0
			GQLQLVEGNFR	39	1	1	O15230		1260.67	0	0.00652	0
			ISFDSQISTTK	20	2	1	O15230		1226.62	0	0.09035	0
			QEVGVAVHTPQR	15	1	1	O15230		1320.7	0	0.04868	0
			TQCLCKPGYAGASCER	10	1	1	O15230	C3(Carbamidomethyl); C5(Carbamidomethyl); C14(Carbamidomethyl)	1857.8	0	0.09314	0
			LGLVWAALQGAR	8	1	1	O15230		1254.73	0	0.0196	0
			DTQDHLAVFHLDSEASVR	11	1	1	O15230		2039.97	0	0.04689	0
			LAQHEAGLMDLR	24	1	1	O15230		1353.69	0	0.0004677	0
			HVPEAVPEAFPELYWQAPPSYLGDR	44	1	1	O15230		2868.39	0	5.507e-05	0
			WWQSPPLSR	9	4	1	O15230		1156.59	0	0.0003823	0
			GCIEMDTLNEEVVSLYNFER	19	2	1	O15230	C2(Carbamidomethyl)	2418.1	0	0.0003587	0
			VQEQLSSLWEENQALATQTR	22	1	1	O15230		2331.15	0	0.003962	0
			CLCQPEFAGPHCDR	10	1	1	O15230	C1(Carbamidomethyl); C3(Carbamidomethyl); C12(Carbamidomethyl)	1746.71	0	0.05094	0
			DQASQLLAGTEATLGHAK	22	1	1	O15230		1810.93	0	1.555e-05	0
			FANSPRPDLWVLER	9	7	1	O15230		1699.89	0	0.0005764	0
			CNCESDFTDGTCEDLTGR	7	4	1	O15230	C1(Carbamidomethyl); C3(Carbamidomethyl); C12(Carbamidomethyl)	2136.79	0	0.0137	0
			MQTFSPAGSK	11	1	1	O15230		1053.5	0	0.03859	0
			LELEEAATPEGHAVR	5	1	1	O15230		1621.81	0	0.002137	0
			QEFVDMEGWVLLSTDR	5	1	1	O15230		1924.91	0	5.992e-06	0
			LSILENR	7	1	1	O15230		844.489	0	0.003797	0
			VSSYGGTLR	6	1	1	O15230		939.488	0	0.05797	0
			AHPASNAIDGTER	6	4	1	O15230		1338.64	0	0.009535	0
			FPKPPQPIILR	5	1	1	O15230		1305.81	0	0.04494	0
			GFGEPFVLNPGTWALR	5	1	1	O15230		1760.91	0	0.02664	0
			SPNHPLDSPHVCR	4	4	1	O15230	C12(Carbamidomethyl)	1515.71	0	0.0138	0
			CRPCDCHEAGTAPGVCDPLTGQCYCK	2	2	1	O15230	C1(Carbamidomethyl); C4(Carbamidomethyl); C6(Carbamidomethyl); C16(Carbamidomethyl); C23(Carbamidomethyl); C25(Carbamidomethyl)	3069.22	0	0.0517	0
			ASQSLDGTYQGGGVCIDCQHHTTGVNCER	1	3	1	O15230	C15(Carbamidomethyl); C18(Carbamidomethyl); C27(Carbamidomethyl)	3207.36	0	0.1175	0
			ILLVTDGAR	8	2	1	O15230		957.572	0.001	0.008477	0
			AIQVFLLGGSR	4	1	1	O15230		1160.68	0.001	0.08413	0
			TYQPWQFFASSK	3	4	1	O15230		1489.71	0.001	0.008084	0
			AGALLPAIHEQLR	12	1	1	O15230		1388.8	0.001	0.1118	0
			GSPRPTEDLYCK	2	4	1	O15230	C11(Carbamidomethyl)	1422.67	0.001	0.06951	0
			YELHSETQR	3	1	1	O15230		1162.55	0.002	0.04282	0
			CAPGYFHFPLCQLCGCSPAGTLPEGCDEAGR	1	1	1	O15230	C1(Carbamidomethyl); C11(Carbamidomethyl); C14(Carbamidomethyl); C16(Carbamidomethyl); C26(Carbamidomethyl)	3484.46	0.002	0.02762	0
			LLWEMR	2	1	1	O15230		847.448	0.003	0.05428	0
			VSLQLLR	3	2	1	O15230		828.529	0.003	0.1204	0
			LLHSLDQAKEELER	2	1	1	O15230		1680.89	0.003	0.03933	1
			EEAGGGFSLHPPYFNLAEGAR	1	4	1	O15230		2219.05	0.005	0.1909	0
			AHVEGPSCDR	1	1	1	O15230	C8(Carbamidomethyl)	1127.49	0.006	0.1939	0
			DTLASVFR	1	1	1	O15230		908.482	0.006	0.1654	0
			LLHSLDQAK	1	1	1	O15230		1024.58	0.007	0.2339	0
			TLPQLLAK	1	1	1	O15230		883.561	0.008	0.07823	0
			DDPSAPCVSCPCPLSVPSNNFAEGCVLR	1	1	1	O15230	C7(Carbamidomethyl); C10(Carbamidomethyl); C12(Carbamidomethyl); C25(Carbamidomethyl)	3105.34	0.009	0.1542	0
P08195	4F2 cell-surface antigen heavy chain	SLC3A2	4F2 cell-surface antigen heavy chain OS=Homo sapiens GN=SLC3A2 PE=1 SV=3 - [4F2_HUMAN]	26.51	10	15	15	349	+	+	+	+	630	67.9517	5.0083
			Sequence	# PSMs	# Proteins	# Protein Groups	Protein Group Accessions	Modifications	MH+ [Da]	q-Value	PEP	# Missed Cleavages
			GQSEDPGSLLSLFR	53	5	1	P08195		1505.76	0	0.0005105	0
			ADLLLSTQPGR	54	5	1	P08195		1170.65	0	0.01057	0
			VILDLTPNYR	52	4	1	P08195		1203.67	0	0.01275	0
			VAEDEAEAAAAAK	45	8	1	P08195		1245.59	0	0.006665	0
			EDFDSLLQSAK	40	4	1	P08195		1252.6	0	0.001018	0
			EEGSPLELER	34	5	1	P08195		1158.56	0	0.0004983	0
			DDVAQTDLLQIDPNFGSK	18	5	1	P08195		1975.96	0	0.05769	0
			IGDLQAFQGHGAGNLAGLK	10	5	1	P08195		1866.98	0	0.006462	0
			ADLLLSTQPGREEGSPLELER	24	5	1	P08195		2310.19	0	0.0006951	1
			GENSWFSTQVDTVATK	11	4	1	P08195		1769.83	0	0.0006578	0
			IKVAEDEAEAAAAAK	2	8	1	P08195		1486.77	0	0.006487	1
			NQKDDVAQTDLLQIDPNFGSK	2	5	1	P08195		2346.15	0.002	0.04671	1
			DLLLTSSYLSDSGSTGEHTK	2	5	1	P08195		2111	0.007	0.2068	0
			WCSWSLSQAR	1	5	1	P08195	C2(Carbamidomethyl)	1280.58	0.007	0.2862	0
			LEPHEGLLLR	1	1	1	P08195		1176.67	0.008	0.08681	0
P62834	Ras-related protein Rap-1A	RAP1A	Ras-related protein Rap-1A OS=Homo sapiens GN=RAP1A PE=1 SV=1 - [RAP1A_HUMAN]	26.09	6	1	4	91	+	+	+	+	184	20.9737	6.66846
			Sequence	# PSMs	# Proteins	# Protein Groups	Protein Group Accessions	Modifications	MH+ [Da]	q-Value	PEP	# Missed Cleavages
			YDPTIEDSYR	36	19	2	P62834;P61224		1258.56	0	0.0288	0
			INVNEIFYDLVR	28	9	2	P62834;P61224		1494.79	0	0.000361	0
			LVVLGSGGVGK	25	20	2	P62834;P61224		985.605	0	0.002828	0
			VKDTEDVPMILVGNK	2	3	1	P62834		1657.88	0	0.001658	1
L0R5F6	Alternative protein TNS4	TNS4	Alternative protein TNS4 OS=Homo sapiens GN=TNS4 PE=4 SV=1 - [L0R5F6_HUMAN]	25.45	1	1	1	4	+		+	+	55	6.04515	11.4585
			Sequence	# PSMs	# Proteins	# Protein Groups	Protein Group Accessions	Modifications	MH+ [Da]	q-Value	PEP	# Missed Cleavages
			MWLQPASQPHGGSR	4	1	1	L0R5F6	M1(Oxidation)	1567.74	0.001	0.1623	0
P51149	Ras-related protein Rab-7a	RAB7A	Ras-related protein Rab-7a OS=Homo sapiens GN=RAB7A PE=1 SV=1 - [RAB7A_HUMAN]	25.12	7	4	4	24	+	+	+	+	207	23.4748	6.69775
			Sequence	# PSMs	# Proteins	# Protein Groups	Protein Group Accessions	Modifications	MH+ [Da]	q-Value	PEP	# Missed Cleavages
			EAINVEQAFQTIAR	9	4	1	P51149		1589.83	0	8.177e-05	0
			DPENFPFVVLGNK	12	2	1	P51149		1475.76	0	0.01233	0
			LVTMQIWDTAGQER	2	5	1	P51149		1647.82	0	0.0004348	0
			NNIPYFETSAK	1	5	1	P51149		1283.63	0.006	0.1429	0
P60033	CD81 antigen	CD81	CD81 antigen OS=Homo sapiens GN=CD81 PE=1 SV=1 - [CD81_HUMAN]	25	9	3	3	164	+	+	+	+	236	25.7921	5.2876
			Sequence	# PSMs	# Proteins	# Protein Groups	Protein Group Accessions	Modifications	MH+ [Da]	q-Value	PEP	# Missed Cleavages
			QFYDQALQQAVVDDDANNAK	56	9	1	P60033		2253.04	0	1.893e-06	0
			NNLCPSGSNIISNLFK	39	7	1	P60033	C4(Carbamidomethyl)	1777.89	0	0.05261	0
			TFHETLDCCGSSTLTALTTSVLK	69	7	1	P60033	C8(Carbamidomethyl); C9(Carbamidomethyl)	2542.22	0	2.888e-05	0
P68104	Elongation factor 1-alpha 1	EEF1A1	Elongation factor 1-alpha 1 OS=Homo sapiens GN=EEF1A1 PE=1 SV=1 - [EF1A1_HUMAN]	24.89	36	6	6	75	+	+	+	+	462	50.1091	9.01221
			Sequence	# PSMs	# Proteins	# Protein Groups	Protein Group Accessions	Modifications	MH+ [Da]	q-Value	PEP	# Missed Cleavages
			IGGIGTVPVGR	54	29	1	P68104		1025.61	0	0.001116	0
			SGDAAIVDMVPGKPMCVESFSDYPPLGR	7	28	1	P68104	C16(Carbamidomethyl)	2995.4	0	0.07721	0
			EHALLAYTLGVK	4	22	1	P68104		1314.74	0	0.08596	0
			YYVTIIDAPGHR	8	21	1	P68104		1404.73	0	0.01265	0
			DGNASGTTLLEALDCILPPTRPTDKPLR	1	25	1	P68104	C15(Carbamidomethyl)	3021.56	0	0.07495	0
			VETGVLKPGMVVTFAPVNVTTEVK	1	25	1	P68104		2515.38	0.008	0.2166	0
P04406	Glyceraldehyde-3-phosphate dehydrogenase	GAPDH	Glyceraldehyde-3-phosphate dehydrogenase OS=Homo sapiens GN=GAPDH PE=1 SV=3 - [G3P_HUMAN]	24.18	7	5	5	103	+	+	+	+	335	36.0304	8.45557
			Sequence	# PSMs	# Proteins	# Protein Groups	Protein Group Accessions	Modifications	MH+ [Da]	q-Value	PEP	# Missed Cleavages
			VPTANVSVVDLTCR	29	6	1	P04406	C13(Carbamidomethyl)	1530.79	0	1.853e-07	0
			GALQNIIPASTGAAK	32	6	1	P04406		1411.79	0	0.06111	0
			LISWYDNEFGYSNR	25	3	1	P04406		1763.8	0	0.0002648	0
			VIISAPSADAPMFVMGVNHEK	16	5	1	P04406		2213.11	0	0.0122	0
			IISNASCTTNCLAPLAK	1	1	1	P04406	C7(Carbamidomethyl); C11(Carbamidomethyl)	1833.92	0.005	0.03941	0
Q9H0U4	Ras-related protein Rab-1B	RAB1B	Ras-related protein Rab-1B OS=Homo sapiens GN=RAB1B PE=1 SV=1 - [RAB1B_HUMAN]	23.88	79	2	3	76	+	+	+	+	201	22.1572	5.73193
			Sequence	# PSMs	# Proteins	# Protein Groups	Protein Group Accessions	Modifications	MH+ [Da]	q-Value	PEP	# Missed Cleavages
			LQIWDTAGQER	54	77	3	P61026;Q9H0U4;Q6PIK3		1316.66	0	0.002091	0
			EFADSLGIPFLETSAK	20	8	1	Q9H0U4		1724.87	0	0.004522	0
			GAHGIIVVYDVTDQESYANVK	2	4	1	Q9H0U4		2278.15	0	0.06667	0
P27105	Erythrocyte band 7 integral membrane protein	STOM	Erythrocyte band 7 integral membrane protein OS=Homo sapiens GN=STOM PE=1 SV=3 - [STOM_HUMAN]	23.26	4	5	5	45	+	+	+	+	288	31.7107	7.88428
			Sequence	# PSMs	# Proteins	# Protein Groups	Protein Group Accessions	Modifications	MH+ [Da]	q-Value	PEP	# Missed Cleavages
			EASMVITESPAALQLR	19	3	1	P27105		1715.9	0	0.0008043	0
			YLQTLTTIAAEK	11	4	1	P27105		1351.74	0	0.0003988	0
			VQNATLAVANITNADSATR	10	3	1	P27105		1930	0	0.01418	0
			VIAAEGEMNASR	4	3	1	P27105		1247.6	0	0.003719	0
			LLAQTTLR	1	1	1	P27105		915.561	0.004	0.04723	0
Q96FQ6	Protein S100-A16	S100A16	Protein S100-A16 OS=Homo sapiens GN=S100A16 PE=1 SV=1 - [S10AG_HUMAN]	22.33	1	2	2	7				+	103	11.794	6.78564
			Sequence	# PSMs	# Proteins	# Protein Groups	Protein Group Accessions	Modifications	MH+ [Da]	q-Value	PEP	# Missed Cleavages
			AVIVLVENFYK	5	1	1	Q96FQ6		1294.74	0	0.0001928	0
			ELNHMLSDTGNR	2	1	1	Q96FQ6		1386.64	0.001	0.02508	0
Q04695	Keratin, type I cytoskeletal 17	KRT17	Keratin, type I cytoskeletal 17 OS=Homo sapiens GN=KRT17 PE=1 SV=2 - [K1C17_HUMAN]	22.22	23	3	10	165	+		+	+	432	48.076	5.021
			Sequence	# PSMs	# Proteins	# Protein Groups	Protein Group Accessions	Modifications	MH+ [Da]	q-Value	PEP	# Missed Cleavages
			EVATNSELVQSGK	18	5	2	P02533;Q04695		1361.69	0	0.000618	0
			LEQEIATYR	17	19	3	P08779;P02533;Q04695		1122.58	0	0.01717	0
			LAADDFR	66	33	5	P13645;P08779;P05783;P02533;Q04695		807.399	0	0.002329	0
			VLDELTLAR	25	17	3	P08779;P02533;Q04695		1029.6	0	0.001863	0
			LASYLDK	18	15	5	P13645;P35527;P08779;P02533;Q04695		809.44	0	0.04211	0
			ALEEANTELEVK	14	3	1	Q04695		1345.69	0	0.01052	0
			GQVGGEINVEMDAAPGVDLSR	1	6	1	Q04695		2114.01	0	0.06162	0
			SEISELR	3	5	2	P02533;Q04695		833.436	0.001	0.07855	0
			DAEDWFFSK	2	4	1	Q04695		1144.49	0.003	0.05107	0
			LASYLDKVR	1	7	4	P13645;P08779;P02533;Q04695		1064.61	0.007	0.07241	1
P05023	Sodium/potassium-transporting ATPase subunit alpha-1	ATP1A1	Sodium/potassium-transporting ATPase subunit alpha-1 OS=Homo sapiens GN=ATP1A1 PE=1 SV=1 - [AT1A1_HUMAN]	21.9	34	15	15	127	+	+	+	+	1023	112.824	5.49072
			Sequence	# PSMs	# Proteins	# Protein Groups	Protein Group Accessions	Modifications	MH+ [Da]	q-Value	PEP	# Missed Cleavages
			SPDFTNENPLETR	32	2	1	P05023		1519.7	0	0.01086	0
			AVAGDASESALLK	2	2	1	P05023		1231.65	0	0.1473	0
			VDNSSLTGESEPQTR	29	16	1	P05023		1619.75	0	0.03772	0
			NMVPQQALVIR	8	19	1	P05023		1268.71	0	0.1199	0
			LIIVEGCQR	14	24	1	P05023	C7(Carbamidomethyl)	1087.59	0	0.09245	0
			GVGIISEGNETVEDIAAR	18	19	1	P05023		1829.92	0	0.008878	0
			NIAFFSTNCVEGTAR	3	1	1	P05023	C9(Carbamidomethyl)	1686.79	0	0.09777	0
			AVFQANQENLPILK	6	2	1	P05023		1584.87	0	0.003213	0
			MSINAEEVVVGDLVEVK	1	1	1	P05023		1830.95	0	0.1046	0
			DMTSEQLDDILK	4	4	1	P05023		1407.66	0.001	0.08701	0
			TSATWLALSR	2	2	1	P05023		1105.6	0.001	0.1621	0
			IVEIPFNSTNK	5	2	1	P05023		1261.68	0.002	0.03004	0
			NLEAVETLGSTSTICSDK	1	20	1	P05023	C15(Carbamidomethyl)	1924.92	0.002	0.02635	0
			QAADMILLDDNFASIVTGVEEGR	1	22	1	P05023		2464.21	0.006	0.0504	0
			EQPLDEELKDAFQNAYLELGGLGER	1	2	1	P05023		2834.38	0.008	0.2344	1
P80723	Brain acid soluble protein 1	BASP1	Brain acid soluble protein 1 OS=Homo sapiens GN=BASP1 PE=1 SV=2 - [BASP1_HUMAN]	21.59	1	2	2	3			+		227	22.68	4.62744
			Sequence	# PSMs	# Proteins	# Protein Groups	Protein Group Accessions	Modifications	MH+ [Da]	q-Value	PEP	# Missed Cleavages
			AAEAAAAPAESAAPAAGEEPSKEEGEPK	2	1	1	P80723		2636.23	0	0.1135	1
			SDGAPASDSKPGSSEAAPSSK	1	1	1	P80723		1932.88	0	0.1037	0
P63267	Actin, gamma-enteric smooth muscle	ACTG2	Actin, gamma-enteric smooth muscle OS=Homo sapiens GN=ACTG2 PE=1 SV=1 - [ACTH_HUMAN]	21.01	26	1	7	203	+	+	+	+	376	41.8498	5.47803
			Sequence	# PSMs	# Proteins	# Protein Groups	Protein Group Accessions	Modifications	MH+ [Da]	q-Value	PEP	# Missed Cleavages
			SYELPDGQVITIGNER	79	40	3	P60709;P63267;Q562R1		1790.89	0	0.002272	0
			EITALAPSTMK	95	33	2	P63267;P60709		1161.62	0	0.006081	0
			YPIEHGIITNWDDMEK	18	15	1	P63267		1960.91	0	0.07734	0
			DLTDYLMK	4	30	3	P63267;P60709;Q562R1		998.486	0	0.004417	0
			HQGVMVGMGQK	5	38	3	P63267;P60709;Q562R1		1171.57	0	0.008882	0
			AGFAGDDAPR	1	10	3	P60709;P63267;Q562R1		976.448	0.007	0.08569	0
			IIAPPER	1	34	3	P63267;P60709;Q562R1		795.472	0.009	0.1108	0
P18464	HLA class I histocompatibility antigen, B-51 alpha chain	HLA-B	HLA class I histocompatibility antigen, B-51 alpha chain OS=Homo sapiens GN=HLA-B PE=1 SV=1 - [1B51_HUMAN]	20.17	733	3	5	81	+	+	+	+	362	40.5411	6.39209
			Sequence	# PSMs	# Proteins	# Protein Groups	Protein Group Accessions	Modifications	MH+ [Da]	q-Value	PEP	# Missed Cleavages
			WAAVVVPSGEEQR	31	250	2	P18464;P01893		1427.73	0	0.0006315	0
			FIAVGYVDDTQFVR	38	250	1	P18464		1629.83	0	1.577e-05	0
			DGEDQTQDTELVETRPAGDR	5	250	2	P18464;F4NBW2		2232	0	0.002244	0
			AYLEGLCVEWLR	3	252	1	P18464	C7(Carbamidomethyl)	1508.75	0	0.04291	0
			APWIEQEGPEYWDR	4	251	1	P18464		1775.8	0.005	0.2579	0
P02538	Keratin, type II cytoskeletal 6A	KRT6A	Keratin, type II cytoskeletal 6A OS=Homo sapiens GN=KRT6A PE=1 SV=3 - [K2C6A_HUMAN]	20.04	16	1	13	310	+	+	+	+	564	60.0083	8.00146
			Sequence	# PSMs	# Proteins	# Protein Groups	Protein Group Accessions	Modifications	MH+ [Da]	q-Value	PEP	# Missed Cleavages
			NLDLDSIIAEVK	55	19	3	P02538;P13647;P35908		1329.72	0	5.785e-06	0
			AQYEEIAQR	57	18	3	P02538;P35908;P19013		1107.54	0	0.0001512	0
			ADTLTDEINFLR	6	8	1	P02538		1407.71	0	9.816e-05	0
			NKYEDEINKR	101	24	4	P04264;P02538;P13647;P05787		1308.65	0	0.005287	2
			QNLEPLFEQYINNLR	20	13	2	P02538;P13647		1890.97	0	0.0001438	0
			WTLLQEQGTK	12	13	2	P02538;P13647		1203.64	0	0.0001093	0
			NLDLDSIIAEVKAQYEEIAQR	3	11	2	P02538;P35908		2418.25	0	7.388e-05	1
			YEDEINKR	29	34	6	P35908;P04264;P02538;P13647;Q7Z794;P05787		1066.52	0	0.0003487	1
			QLDSIVGER	12	12	2	P02538;P13647		1016.54	0	0.01643	0
			LALDVEIATYR	10	21	3	P35908;P02538;P13647		1263.69	0	0.0008031	0
			FASFIDK	2	41	6	P35908;P02538;P13647;Q7Z794;P19013;P05787		827.428	0.001	0.02799	0
			GRLDSELR	1	14	2	P02538;P13647		945.51	0.003	0.07445	1
			YEELQVTAGR	2	10	1	P02538		1165.58	0.007	0.06488	0
Q6PIK3	HCG1995540, isoform CRA_b	RAB4B	HCG1995540, isoform CRA_b OS=Homo sapiens GN=RAB4B PE=2 SV=1 - [Q6PIK3_HUMAN]	19.83	77	1	2	28	+	+	+	+	121	13.5279	9.17334
			Sequence	# PSMs	# Proteins	# Protein Groups	Protein Group Accessions	Modifications	MH+ [Da]	q-Value	PEP	# Missed Cleavages
			LQIWDTAGQER	27	77	3	P61026;Q9H0U4;Q6PIK3		1316.66	0	0.01237	0
			GAAGALLVYDITR	1	8	1	Q6PIK3		1319.73	0.002	0.1734	0
P16422	Epithelial cell adhesion molecule	EPCAM	Epithelial cell adhesion molecule OS=Homo sapiens GN=EPCAM PE=1 SV=2 - [EPCAM_HUMAN]	19.75	3	4	4	80	+	+	+	+	314	34.9097	7.45947
			Sequence	# PSMs	# Proteins	# Protein Groups	Protein Group Accessions	Modifications	MH+ [Da]	q-Value	PEP	# Missed Cleavages
			LAVNCFVNNNR	27	3	1	P16422	C5(Carbamidomethyl)	1320.65	0	0.001437	0
			AKPEGALQNNDGLYDPDCDESGLFK	32	3	1	P16422	C18(Carbamidomethyl)	2753.24	0	0.004608	0
			TQNDVDIADVAYYFEK	18	2	1	P16422		1890.87	0	3.395e-06	0
			APEFSMQGLK	3	2	1	P16422		1107.55	0	0.03775	0
Q03135	Caveolin-1	CAV1	Caveolin-1 OS=Homo sapiens GN=CAV1 PE=1 SV=4 - [CAV1_HUMAN]	19.66	6	2	2	4				+	178	20.4585	6.02393
			Sequence	# PSMs	# Proteins	# Protein Groups	Protein Group Accessions	Modifications	MH+ [Da]	q-Value	PEP	# Missed Cleavages
			IDFEDVIAEPEGTHSFDGIWK	2	6	1	Q03135		2405.12	0	0.0003186	0
			YVDSEGHLYTVPIR	2	1	1	Q03135		1648.83	0	0.001814	0
O60814	Histone H2B type 1-K	HIST1H2BK	Histone H2B type 1-K OS=Homo sapiens GN=HIST1H2BK PE=1 SV=3 - [H2B1K_HUMAN]	19.05	20	2	2	8	+		+		126	13.8816	10.3159
			Sequence	# PSMs	# Proteins	# Protein Groups	Protein Group Accessions	Modifications	MH+ [Da]	q-Value	PEP	# Missed Cleavages
			LLLPGELAK	2	15	1	O60814		953.603	0	0.1323	0
			AMGIMNSFVNDIFER	6	19	1	O60814		1743.82	0	0.0003336	0
P05787	Keratin, type II cytoskeletal 8	KRT8	Keratin, type II cytoskeletal 8 OS=Homo sapiens GN=KRT8 PE=1 SV=7 - [K2C8_HUMAN]	18.63	24	5	9	189	+	+	+	+	483	53.6711	5.59229
			Sequence	# PSMs	# Proteins	# Protein Groups	Protein Group Accessions	Modifications	MH+ [Da]	q-Value	PEP	# Missed Cleavages
			NKYEDEINKR	101	24	4	P04264;P02538;P13647;P05787		1308.65	0	0.005287	2
			YEDEINKR	29	34	6	P35908;P04264;P02538;P13647;Q7Z794;P05787		1066.52	0	0.0003487	1
			LALDIEIATYR	23	26	3	P04264;P19013;P05787		1277.71	0	1.389e-12	0
			LEGLTDEINFLR	20	7	1	P05787		1419.75	0	0.01008	0
			SLDMDSIIAEVK	6	4	1	P05787		1320.67	0	0.0004047	0
			LSELEAALQR	4	3	1	P05787		1129.62	0	0.0006368	0
			SNMDNMFESYINNLR	2	6	1	P05787		1847.81	0	0.02383	0
			ASLEAAIADAEQR	2	3	1	P05787		1344.67	0	0.006449	0
			FASFIDK	2	41	6	P35908;P02538;P13647;Q7Z794;P19013;P05787		827.428	0.001	0.02799	0
P01040	Cystatin-A	CSTA	Cystatin-A OS=Homo sapiens GN=CSTA PE=1 SV=1 - [CYTA_HUMAN]	18.37	1	1	1	1			+		98	10.9997	5.50342
			Sequence	# PSMs	# Proteins	# Protein Groups	Protein Group Accessions	Modifications	MH+ [Da]	q-Value	PEP	# Missed Cleavages
			SLPGQNEDLVLTGYQVDK	1	1	1	P01040		1975.99	0.001	0.01754	0
P05556	Integrin beta-1	ITGB1	Integrin beta-1 OS=Homo sapiens GN=ITGB1 PE=1 SV=2 - [ITB1_HUMAN]	18.3	8	11	11	149	+	+	+	+	798	88.357	5.38916
			Sequence	# PSMs	# Proteins	# Protein Groups	Protein Group Accessions	Modifications	MH+ [Da]	q-Value	PEP	# Missed Cleavages
			LKPEDITQIQPQQLVLR	31	7	1	P05556		2019.16	0	0.06115	0
			SAVTTVVNPK	38	1	1	P05556		1015.58	0	7.755e-05	0
			FCECDNFNCDR	9	2	1	P05556	C2(Carbamidomethyl); C4(Carbamidomethyl); C9(Carbamidomethyl)	1536.53	0	0.03961	0
			SLGTDLMNEMR	15	1	1	P05556		1266.58	0	0.1137	0
			GEVFNELVGK	22	1	1	P05556		1091.57	0	0.06148	0
			IGFGSFVEK	6	1	1	P05556		983.519	0	4.929e-05	0
			TVMPYISTTPAK	11	1	1	P05556		1308.69	0	0.06215	0
			LSENNIQTIFAVTEEFQPVYK	8	1	1	P05556		2470.25	0	0.0413	0
			DKLPQPVQPDPVSHCK	4	1	1	P05556	C15(Carbamidomethyl)	1844.93	0	0.07372	1
			HCECSTDEVNSEDMDAYCR	2	1	1	P05556	C2(Carbamidomethyl); C4(Carbamidomethyl); C18(Carbamidomethyl)	2377.84	0	0.03408	0
			SGEPQTFTLK	3	6	1	P05556		1107.57	0.001	0.1519	0
P08779	Keratin, type I cytoskeletal 16	KRT16	Keratin, type I cytoskeletal 16 OS=Homo sapiens GN=KRT16 PE=1 SV=4 - [K1C16_HUMAN]	18.18	26	1	9	241			+	+	473	51.2362	5.04639
			Sequence	# PSMs	# Proteins	# Protein Groups	Protein Group Accessions	Modifications	MH+ [Da]	q-Value	PEP	# Missed Cleavages
			VTMQNLNDR	99	8	3	P13645;P08779;P02533		1090.53	0	7.375e-06	0
			LEQEIATYR	17	19	3	P08779;P02533;Q04695		1122.58	0	0.01717	0
			LAADDFR	66	33	5	P13645;P08779;P05783;P02533;Q04695		807.399	0	0.002329	0
			VLDELTLAR	25	17	3	P08779;P02533;Q04695		1029.6	0	0.001863	0
			LASYLDK	18	15	5	P13645;P35527;P08779;P02533;Q04695		809.44	0	0.04211	0
			ALEEANADLEVK	11	13	2	P08779;P02533		1301.66	0	0.01238	0
			IIAATIENAQPILQIDNAR	1	1	2	P08779;P02533		2064.14	0.002	0.04528	0
			QTVEADVNGLRR	3	1	1	P08779		1357.72	0.003	0.1816	1
			LASYLDKVR	1	7	4	P13645;P08779;P02533;Q04695		1064.61	0.007	0.07241	1
P22531	Small proline-rich protein 2E	SPRR2E	Small proline-rich protein 2E OS=Homo sapiens GN=SPRR2E PE=2 SV=2 - [SPR2E_HUMAN]	18.06	5	1	1	1			+		72	7.84959	8.30908
			Sequence	# PSMs	# Proteins	# Protein Groups	Protein Group Accessions	Modifications	MH+ [Da]	q-Value	PEP	# Missed Cleavages
			QPCQPPPVCPTPK	1	5	1	P22531	C3(Carbamidomethyl); C9(Carbamidomethyl)	1505.73	0.002	0.01726	0
P62491	Ras-related protein Rab-11A	RAB11A	Ras-related protein Rab-11A OS=Homo sapiens GN=RAB11A PE=1 SV=3 - [RB11A_HUMAN]	18.06	8	3	3	6				+	216	24.3784	6.56592
			Sequence	# PSMs	# Proteins	# Protein Groups	Protein Group Accessions	Modifications	MH+ [Da]	q-Value	PEP	# Missed Cleavages
			GAVGALLVYDIAK	3	7	1	P62491		1289.75	0	3.818e-05	0
			AQIWDTAGQER	1	7	1	P62491		1274.61	0	0.1033	0
			DHADSNIVIMLVGNK	2	8	1	P62491		1625.83	0.006	0.209	0
P13726	Tissue factor	F3	Tissue factor OS=Homo sapiens GN=F3 PE=1 SV=1 - [TF_HUMAN]	17.63	5	4	4	66	+	+	+	+	295	33.0468	7.03467
			Sequence	# PSMs	# Proteins	# Protein Groups	Protein Group Accessions	Modifications	MH+ [Da]	q-Value	PEP	# Missed Cleavages
			CFYTTDTECDLTDEIVK	45	3	1	P13726	C1(Carbamidomethyl); C9(Carbamidomethyl)	2109.9	0	4.05e-05	0
			STDSPVECMGQEK	18	2	1	P13726	C8(Carbamidomethyl)	1467.61	0	0.131	0
			DLIYTLYYWK	2	4	1	P13726		1377.71	0	0.01148	0
			TNTNEFLIDVDK	1	2	1	P13726		1408.69	0.005	0.1946	0
P60903	Protein S100-A10	S100A10	Protein S100-A10 OS=Homo sapiens GN=S100A10 PE=1 SV=2 - [S10AA_HUMAN]	17.53	3	1	1	6				+	97	11.1955	7.37158
			Sequence	# PSMs	# Proteins	# Protein Groups	Protein Group Accessions	Modifications	MH+ [Da]	q-Value	PEP	# Missed Cleavages
			EFPGFLENQKDPLAVDK	6	3	1	P60903		1946.98	0	0.01087	1
H3BUZ1	Transmembrane protein 87A (Fragment)	TMEM87A	Transmembrane protein 87A (Fragment) OS=Homo sapiens GN=TMEM87A PE=2 SV=2 - [H3BUZ1_HUMAN]	17.24	1	1	1	3	+		+		87	9.91096	5.08447
			Sequence	# PSMs	# Proteins	# Protein Groups	Protein Group Accessions	Modifications	MH+ [Da]	q-Value	PEP	# Missed Cleavages
			GPYEYLTLEDYPLMI	2	1	1	H3BUZ1	M14(Oxidation)	1832.86	0.002	0.1866	0
			GPYEYLTLEDYPLMI	1	1	1	H3BUZ1		1816.87	0.007	0.2101	0
P08758	Annexin A5	ANXA5	Annexin A5 OS=Homo sapiens GN=ANXA5 PE=1 SV=2 - [ANXA5_HUMAN]	17.19	5	4	4	21	+		+	+	320	35.9144	5.04639
			Sequence	# PSMs	# Proteins	# Protein Groups	Protein Group Accessions	Modifications	MH+ [Da]	q-Value	PEP	# Missed Cleavages
			VLTEIIASR	5	3	1	P08758		1001.6	0	0.0001195	0
			GLGTDEESILTLLTSR	13	3	1	P08758		1704.9	0	3.039e-05	0
			YMTISGFQIEETIDR	2	3	1	P08758		1802.86	0.001	0.0168	0
			ETSGNLEQLLLAVVK	1	3	1	P08758		1613.91	0.006	0.1058	0
Q9Y6G1	Transmembrane protein 14A	TMEM14A	Transmembrane protein 14A OS=Homo sapiens GN=TMEM14A PE=1 SV=1 - [TM14A_HUMAN]	17.17	1	1	1	1			+		99	10.7049	10.5503
			Sequence	# PSMs	# Proteins	# Protein Groups	Protein Group Accessions	Modifications	MH+ [Da]	q-Value	PEP	# Missed Cleavages
			IMPAGLVAGLSLMMILR	1	1	1	Q9Y6G1	M13(Oxidation); M14(Oxidation)	1817.99	0.005	0.06361	0
P35613	Basigin	BSG	Basigin OS=Homo sapiens GN=BSG PE=1 SV=2 - [BASI_HUMAN]	17.14	8	4	4	26	+		+	+	385	42.1741	5.65576
			Sequence	# PSMs	# Proteins	# Protein Groups	Protein Group Accessions	Modifications	MH+ [Da]	q-Value	PEP	# Missed Cleavages
			SESVPPVTDWAWYK	8	7	1	P35613		1664.79	0	0.003622	0
			SELHIENLNMEADPGQYR	11	4	1	P35613		2115.97	0	0.000194	0
			SSEHINEGETAMLVCK	5	6	1	P35613	C15(Carbamidomethyl)	1804.82	0	0.008325	0
			RKPEDVLDDDDAGSAPLK	2	5	1	P35613		1940.96	0	0.006236	1
P13164	Interferon-induced transmembrane protein 1	IFITM1	Interferon-induced transmembrane protein 1 OS=Homo sapiens GN=IFITM1 PE=1 SV=3 - [IFM1_HUMAN]	16.8	1	1	1	2				+	125	13.9553	7.92822
			Sequence	# PSMs	# Proteins	# Protein Groups	Protein Group Accessions	Modifications	MH+ [Da]	q-Value	PEP	# Missed Cleavages
			MHKEEHEVAVLGPPPSTILPR	2	1	1	P13164	M1(Oxidation)	2353.23	0	0.05244	1
P02656	Apolipoprotein C-III	APOC3	Apolipoprotein C-III OS=Homo sapiens GN=APOC3 PE=1 SV=1 - [APOC3_HUMAN]	16.16	2	1	1	1				+	99	10.8455	5.41455
			Sequence	# PSMs	# Proteins	# Protein Groups	Protein Group Accessions	Modifications	MH+ [Da]	q-Value	PEP	# Missed Cleavages
			DALSSVQESQVAQQAR	1	2	1	P02656		1716.85	0	0.1045	0
Q562R1	Beta-actin-like protein 2	ACTBL2	Beta-actin-like protein 2 OS=Homo sapiens GN=ACTBL2 PE=1 SV=2 - [ACTBL_HUMAN]	15.96	9	1	5	149	+	+	+	+	376	41.976	5.59229
			Sequence	# PSMs	# Proteins	# Protein Groups	Protein Group Accessions	Modifications	MH+ [Da]	q-Value	PEP	# Missed Cleavages
			SYELPDGQVITIGNER	79	40	3	P60709;P63267;Q562R1		1790.89	0	0.002272	0
			VAPDEHPILLTEAPLNPK	60	1	1	Q562R1		1954.06	0	0.07075	0
			DLTDYLMK	4	30	3	P63267;P60709;Q562R1		998.486	0	0.004417	0
			HQGVMVGMGQK	5	38	3	P63267;P60709;Q562R1		1171.57	0	0.008882	0
			IIAPPER	1	34	3	P63267;P60709;Q562R1		795.472	0.009	0.1108	0
P53990	IST1 homolog	IST1	IST1 homolog OS=Homo sapiens GN=IST1 PE=1 SV=1 - [IST1_HUMAN]	15.93	14	4	4	18	+		+	+	364	39.7255	5.35107
			Sequence	# PSMs	# Proteins	# Protein Groups	Protein Group Accessions	Modifications	MH+ [Da]	q-Value	PEP	# Missed Cleavages
			NISSAQIVGPGPKPEASAK	4	5	1	P53990		1850.99	0	0.02527	0
			EIADYLAAGKDER	4	11	1	P53990		1450.72	0	0.000727	1
			ELDSGLAESVSTLIWAAPR	9	8	1	P53990		2015.04	0	0.1221	0
			YLIEIAK	1	9	1	P53990		849.508	0.004	0.1867	0
P35052	Glypican-1	GPC1	Glypican-1 OS=Homo sapiens GN=GPC1 PE=1 SV=2 - [GPC1_HUMAN]	15.77	9	6	6	19	+	+	+	+	558	61.641	7.29834
			Sequence	# PSMs	# Proteins	# Protein Groups	Protein Group Accessions	Modifications	MH+ [Da]	q-Value	PEP	# Missed Cleavages
			GFSLSDVPQAEISGEHLR	13	2	1	P35052		1941.96	0	0.0006538	0
			SFVQGLGVASDVVR	1	5	1	P35052		1433.77	0	0.118	0
			DVQDFWISLPGTLCSEK	1	3	1	P35052	C14(Carbamidomethyl)	1994.95	0.001	0.1366	0
			TPLTHALPGLSEQEGQK	2	3	1	P35052		1805.94	0.005	0.1997	0
			VAQVPLGPECSR	1	5	1	P35052	C10(Carbamidomethyl)	1312.67	0.006	0.2754	0
			SHAELETALR	1	8	1	P35052		1126.58	0.006	0.213	0
P51148	Ras-related protein Rab-5C	RAB5C	Ras-related protein Rab-5C OS=Homo sapiens GN=RAB5C PE=1 SV=2 - [RAB5C_HUMAN]	15.74	18	3	3	12			+	+	216	23.4678	8.41162
			Sequence	# PSMs	# Proteins	# Protein Groups	Protein Group Accessions	Modifications	MH+ [Da]	q-Value	PEP	# Missed Cleavages
			GVDLQENNPASR	5	2	1	P51148		1299.63	0	0.05634	0
			LVLLGESAVGK	4	15	1	P51148		1085.66	0	0.1001	0
			FEIWDTAGQER	3	12	1	P51148		1351.62	0	0.05791	0
P07437	Tubulin beta chain	TUBB	Tubulin beta chain OS=Homo sapiens GN=TUBB PE=1 SV=2 - [TBB5_HUMAN]	15.32	40	2	5	65	+	+	+	+	444	49.639	4.89404
			Sequence	# PSMs	# Proteins	# Protein Groups	Protein Group Accessions	Modifications	MH+ [Da]	q-Value	PEP	# Missed Cleavages
			LAVNMVPFPR	37	47	3	P07437;P68371;Q9H4B7		1143.63	0	0.001827	0
			AILVDLEPGTMDSVR	6	20	1	P07437		1615.84	0	0.07349	0
			GHYTEGAELVDSVLDVVR	13	26	2	P07437;P68371		1958.98	0	0.01004	0
			FPGQLNADLR	7	53	3	P07437;P68371;Q9H4B7		1130.6	0.001	0.02142	0
			ALTVPELTQQVFDAK	2	13	1	P07437		1659.89	0.005	0.2008	0
P62879	Guanine nucleotide-binding protein G(I)/G(S)/G(T) subunit beta-2	GNB2	Guanine nucleotide-binding protein G(I)/G(S)/G(T) subunit beta-2 OS=Homo sapiens GN=GNB2 PE=1 SV=3 - [GBB2_HUMAN]	15.29	13	2	4	22	+		+	+	340	37.3071	5.99854
			Sequence	# PSMs	# Proteins	# Protein Groups	Protein Group Accessions	Modifications	MH+ [Da]	q-Value	PEP	# Missed Cleavages
			LIIWDSYTTNK	13	12	2	P62873;P62879		1353.71	0	0.0005361	0
			TFVSGACDASIK	5	5	1	P62879	C7(Carbamidomethyl)	1255.6	0	0.08357	0
			ACGDSTLTQITAGLDPVGR	3	4	1	P62879	C2(Carbamidomethyl)	1931.95	0.001	0.08033	0
			AGVLAGHDNR	1	12	2	P62873;P62879		1009.52	0.004	0.1872	0
P10915	Hyaluronan and proteoglycan link protein 1	HAPLN1	Hyaluronan and proteoglycan link protein 1 OS=Homo sapiens GN=HAPLN1 PE=2 SV=2 - [HPLN1_HUMAN]	14.97	3	2	4	27	+		+	+	354	40.14	7.41553
			Sequence	# PSMs	# Proteins	# Protein Groups	Protein Group Accessions	Modifications	MH+ [Da]	q-Value	PEP	# Missed Cleavages
			CDAGWLADGSVR	13	3	2	Q96S86;P10915	C1(Carbamidomethyl)	1306.58	0	0.0002718	0
			EPCGGQNTVPGVR	10	2	1	P10915	C3(Carbamidomethyl)	1370.65	0	0.01388	0
			VGQIFAAWK	2	5	2	P10915;Q96S86		1019.56	0	0.08543	0
			LTYDEAVQACLNDGAQIAK	2	1	1	P10915	C10(Carbamidomethyl)	2080	0	0.04431	0
Q9H4B7	Tubulin beta-1 chain	TUBB1	Tubulin beta-1 chain OS=Homo sapiens GN=TUBB1 PE=1 SV=1 - [TBB1_HUMAN]	14.86	17	4	6	157	+	+	+	+	451	50.2946	5.17334
			Sequence	# PSMs	# Proteins	# Protein Groups	Protein Group Accessions	Modifications	MH+ [Da]	q-Value	PEP	# Missed Cleavages
			AVLVDLEPGTMDSIR	88	1	1	Q9H4B7		1615.84	0	0.006129	0
			LAVNMVPFPR	39	47	3	P07437;P68371;Q9H4B7		1143.63	0	0.001827	0
			YLTVACIFR	17	1	1	Q9H4B7	C6(Carbamidomethyl)	1142.6	0	0.1459	0
			VAVCDIPPR	5	11	1	Q9H4B7	C4(Carbamidomethyl)	1026.54	0.001	0.06717	0
			FPGQLNADLR	7	53	3	P07437;P68371;Q9H4B7		1130.6	0.001	0.02142	0
			NSSCFVEWIPNNVK	1	2	1	Q9H4B7	C4(Carbamidomethyl)	1693.8	0.005	0.1928	0
P68371	Tubulin beta-4B chain	TUBB4B	Tubulin beta-4B chain OS=Homo sapiens GN=TUBB4B PE=1 SV=1 - [TBB4B_HUMAN]	14.61	31	2	5	65	+	+	+	+	445	49.799	4.89404
			Sequence	# PSMs	# Proteins	# Protein Groups	Protein Group Accessions	Modifications	MH+ [Da]	q-Value	PEP	# Missed Cleavages
			LAVNMVPFPR	37	47	3	P07437;P68371;Q9H4B7		1143.63	0	0.001827	0
			AVLVDLEPGTMDSVR	7	16	1	P68371		1601.82	0	0.08023	0
			GHYTEGAELVDSVLDVVR	13	26	2	P07437;P68371		1958.98	0	0.01004	0
			FPGQLNADLR	7	53	3	P07437;P68371;Q9H4B7		1130.6	0.001	0.02142	0
			INVYYNEATGGK	1	1	1	P68371		1328.65	0.006	0.1665	0
L0R8D2	Alternative protein RCOR1	RCOR1	Alternative protein RCOR1 OS=Homo sapiens GN=RCOR1 PE=4 SV=1 - [L0R8D2_HUMAN]	14.49	1	1	1	1	+		+		69	7.68676	8.52881
			Sequence	# PSMs	# Proteins	# Protein Groups	Protein Group Accessions	Modifications	MH+ [Da]	q-Value	PEP	# Missed Cleavages
			LSSDGLQVAR	1	1	1	L0R8D2		1045.56	0.005	0.2508	0
P31431	Syndecan-4	SDC4	Syndecan-4 OS=Homo sapiens GN=SDC4 PE=1 SV=2 - [SDC4_HUMAN]	14.14	5	3	3	41	+	+	+	+	198	21.628	4.50049
			Sequence	# PSMs	# Proteins	# Protein Groups	Protein Group Accessions	Modifications	MH+ [Da]	q-Value	PEP	# Missed Cleavages
			ETEVIDPQDLLEGR	33	4	1	P31431		1613.8	0	1.767e-09	0
			ISPVEESEDVSNK	6	4	1	P31431		1432.68	0	0.04646	0
			RISPVEESEDVSNK	2	4	1	P31431		1588.78	0	0.06338	1
Q9GZM4	SCN3A (Fragment)	SCN3A	SCN3A (Fragment) OS=Homo sapiens GN=SCN3A PE=2 SV=1 - [Q9GZM4_HUMAN]	14.05	13	1	1	1	+				121	13.6705	9.24658
			Sequence	# PSMs	# Proteins	# Protein Groups	Protein Group Accessions	Modifications	MH+ [Da]	q-Value	PEP	# Missed Cleavages
			NVEYTFTGIYTFESLIK	1	13	1	Q9GZM4		2025.02	0.002	0.2177	0
C9K025	60S ribosomal protein L35a (Fragment)	RPL35A	60S ribosomal protein L35a (Fragment) OS=Homo sapiens GN=RPL35A PE=2 SV=1 - [C9K025_HUMAN]	13.83	2	1	1	1				+	94	10.6387	10.7114
			Sequence	# PSMs	# Proteins	# Protein Groups	Protein Group Accessions	Modifications	MH+ [Da]	q-Value	PEP	# Missed Cleavages
			AHGNSGMVRAKFR	1	2	1	C9K025	M7(Oxidation)	1446.74	0.007	0.2301	2
Q86YQ8	Copine-8	CPNE8	Copine-8 OS=Homo sapiens GN=CPNE8 PE=1 SV=2 - [CPNE8_HUMAN]	13.48	18	6	6	40	+	+	+	+	564	63.0677	5.96045
			Sequence	# PSMs	# Proteins	# Protein Groups	Protein Group Accessions	Modifications	MH+ [Da]	q-Value	PEP	# Missed Cleavages
			TEVIDNTLNPDFVR	15	5	1	Q86YQ8		1632.83	0	0.0441	0
			DIVQFVPFR	14	17	1	Q86YQ8		1120.62	0	0.0182	0
			SDPFLVFYR	4	5	1	Q86YQ8		1143.58	0	0.0558	0
			GQSQFNVYEVVNPK	2	3	1	Q86YQ8		1608.8	0	0.1472	0
			DGSHDFIGEFTTSYR	2	5	1	Q86YQ8		1731.76	0	0.06691	0
			DVLAEIPEQFLSYMR	3	3	1	Q86YQ8		1810.91	0.001	0.1549	0
P14618	Pyruvate kinase PKM	PKM	Pyruvate kinase PKM OS=Homo sapiens GN=PKM PE=1 SV=4 - [KPYM_HUMAN]	13.37	13	5	5	35	+	+	+	+	531	57.9	7.84033
			Sequence	# PSMs	# Proteins	# Protein Groups	Protein Group Accessions	Modifications	MH+ [Da]	q-Value	PEP	# Missed Cleavages
			NTGIICTIGPASR	16	9	1	P14618	C6(Carbamidomethyl)	1359.71	0	0.00647	0
			LDIDSPPITAR	13	11	1	P14618		1197.65	0	0.05033	0
			RFDEILEASDGIMVAR	2	6	1	P14618		1821.92	0	0.0279	1
			GVNLPGAAVDLPAVSEK	2	7	1	P14618		1636.89	0.001	0.1795	0
			DPVQEAWAEDVDLR	2	5	1	P14618		1642.77	0.001	0.07709	0
P04083	Annexin A1	ANXA1	Annexin A1 OS=Homo sapiens GN=ANXA1 PE=1 SV=2 - [ANXA1_HUMAN]	13.29	4	3	3	9	+		+	+	346	38.69	7.02002
			Sequence	# PSMs	# Proteins	# Protein Groups	Protein Group Accessions	Modifications	MH+ [Da]	q-Value	PEP	# Missed Cleavages
			GLGTDEDTLIEILASR	3	3	1	P04083		1702.88	0	0.004563	0
			GTDVNVFNTILTTR	5	3	1	P04083		1550.81	0	0.1148	0
			SEDFGVNEDLADSDAR	1	3	1	P04083		1739.73	0.001	0.1427	0
P02042	Hemoglobin subunit delta	HBD	Hemoglobin subunit delta OS=Homo sapiens GN=HBD PE=1 SV=2 - [HBD_HUMAN]	12.93	58	2	2	207	+	+	+	+	147	16.0453	8.04541
			Sequence	# PSMs	# Proteins	# Protein Groups	Protein Group Accessions	Modifications	MH+ [Da]	q-Value	PEP	# Missed Cleavages
			LLVVYPWTQR	165	52	1	P02042		1274.72	0	5.759e-05	0
			LHVDPENFR	42	30	1	P02042		1126.56	0	0.1076	0
P25311	Zinc-alpha-2-glycoprotein	AZGP1	Zinc-alpha-2-glycoprotein OS=Homo sapiens GN=AZGP1 PE=1 SV=2 - [ZA2G_HUMAN]	12.75	3	3	3	9			+		298	34.2371	6.04932
			Sequence	# PSMs	# Proteins	# Protein Groups	Protein Group Accessions	Modifications	MH+ [Da]	q-Value	PEP	# Missed Cleavages
			AYLEEECPATLR	6	2	1	P25311	C7(Carbamidomethyl)	1451.68	0	4.228e-05	0
			AGEVQEPELR	2	2	1	P25311		1127.57	0	0.01183	0
			EIPAWVPFDPAAQITK	1	2	1	P25311		1782.95	0.007	0.09031	0
P01111	GTPase NRas	NRAS	GTPase NRas OS=Homo sapiens GN=NRAS PE=1 SV=1 - [RASN_HUMAN]	12.7	4	2	2	2	+				189	21.2155	5.17334
			Sequence	# PSMs	# Proteins	# Protein Groups	Protein Group Accessions	Modifications	MH+ [Da]	q-Value	PEP	# Missed Cleavages
			QGVEDAFYTLVR	1	2	1	P01111		1397.7	0	0.1332	0
			SYGIPFIETSAK	1	3	1	P01111		1312.68	0.001	0.1184	0
O15162	Phospholipid scramblase 1	PLSCR1	Phospholipid scramblase 1 OS=Homo sapiens GN=PLSCR1 PE=1 SV=1 - [PLS1_HUMAN]	12.58	7	3	3	9	+		+	+	318	35.0259	4.94482
			Sequence	# PSMs	# Proteins	# Protein Groups	Protein Group Accessions	Modifications	MH+ [Da]	q-Value	PEP	# Missed Cleavages
			VYFAAEDTDCCTR	4	5	1	O15162	C10(Carbamidomethyl); C11(Carbamidomethyl)	1607.65	0	0.007391	0
			IIDNMGQEVITLERPLR	4	6	1	O15162		1997.08	0	0.002901	0
			SLDEQCVVGK	1	5	1	O15162	C6(Carbamidomethyl)	1134.54	0.007	0.2849	0
K7EP40	Claudin (Fragment)	CLDN7	Claudin (Fragment) OS=Homo sapiens GN=CLDN7 PE=2 SV=1 - [K7EP40_HUMAN]	12.4	4	1	1	1				+	129	13.6398	8.6167
			Sequence	# PSMs	# Proteins	# Protein Groups	Protein Group Accessions	Modifications	MH+ [Da]	q-Value	PEP	# Missed Cleavages
			MYDSVLALSAALQATR	1	4	1	K7EP40	M1(Oxidation)	1725.88	0	0.07029	0
Q5T750	Skin-specific protein 32	XP32	Skin-specific protein 32 OS=Homo sapiens GN=XP32 PE=1 SV=1 - [XP32_HUMAN]	12.4	1	3	3	7			+	+	250	26.2193	7.97217
			Sequence	# PSMs	# Proteins	# Protein Groups	Protein Group Accessions	Modifications	MH+ [Da]	q-Value	PEP	# Missed Cleavages
			YQVPCQTQTYVK	2	1	1	Q5T750	C5(Carbamidomethyl)	1514.73	0	0.00713	0
			TFGVSPLR	4	1	1	Q5T750		876.494	0.001	0.02268	0
			CPAPCQTTYVK	1	1	1	Q5T750	C1(Carbamidomethyl); C5(Carbamidomethyl)	1324.6	0.009	0.1078	0
P10599	Thioredoxin	TXN	Thioredoxin OS=Homo sapiens GN=TXN PE=1 SV=3 - [THIO_HUMAN]	12.38	1	1	1	1			+		105	11.7297	4.91943
			Sequence	# PSMs	# Proteins	# Protein Groups	Protein Group Accessions	Modifications	MH+ [Da]	q-Value	PEP	# Missed Cleavages
			TAFQEALDAAGDK	1	1	1	P10599		1336.64	0	0.00175	0
P62873	Guanine nucleotide-binding protein G(I)/G(S)/G(T) subunit beta-1	GNB1	Guanine nucleotide-binding protein G(I)/G(S)/G(T) subunit beta-1 OS=Homo sapiens GN=GNB1 PE=1 SV=3 - [GBB1_HUMAN]	12.06	12	1	3	15	+		+	+	340	37.353	5.99854
			Sequence	# PSMs	# Proteins	# Protein Groups	Protein Group Accessions	Modifications	MH+ [Da]	q-Value	PEP	# Missed Cleavages
			LIIWDSYTTNK	13	12	2	P62873;P62879		1353.71	0	0.0005361	0
			KACADATLSQITNNIDPVGR	1	5	1	P62873	C3(Carbamidomethyl)	2144.08	0	0.1378	1
			AGVLAGHDNR	1	12	2	P62873;P62879		1009.52	0.004	0.1872	0
P05109	Protein S100-A8	S100A8	Protein S100-A8 OS=Homo sapiens GN=S100A8 PE=1 SV=1 - [S10A8_HUMAN]	11.83	1	1	1	3			+	+	93	10.8276	7.03467
			Sequence	# PSMs	# Proteins	# Protein Groups	Protein Group Accessions	Modifications	MH+ [Da]	q-Value	PEP	# Missed Cleavages
			LLETECPQYIR	3	1	1	P05109	C6(Carbamidomethyl)	1421.71	0	0.001305	0
Q9NQP5	Coagulation factor XIII A chain (Fragment)	F13A1	Coagulation factor XIII A chain (Fragment) OS=Homo sapiens GN=F13A1 PE=2 SV=2 - [Q9NQP5_HUMAN]	11.59	5	1	1	1	+				138	15.9412	9.26123
			Sequence	# PSMs	# Proteins	# Protein Groups	Protein Group Accessions	Modifications	MH+ [Da]	q-Value	PEP	# Missed Cleavages
			GTYIPVPIVSELQSGK	1	5	1	Q9NQP5		1687.93	0.005	0.261	0
P01893	Putative HLA class I histocompatibility antigen, alpha chain H	HLA-H	Putative HLA class I histocompatibility antigen, alpha chain H OS=Homo sapiens GN=HLA-H PE=5 SV=3 - [HLAH_HUMAN]	11.33	56	1	2	33	+		+	+	362	40.8662	6.30322
			Sequence	# PSMs	# Proteins	# Protein Groups	Protein Group Accessions	Modifications	MH+ [Da]	q-Value	PEP	# Missed Cleavages
			WAAVVVPSGEEQR	31	250	2	P18464;P01893		1427.73	0	0.0006315	0
			YYNQSEGGSHTMQVMYGCDVGPDGPFLR	2	1	1	P01893	M12(Oxidation); C18(Carbamidomethyl)	3181.35	0.007	0.2315	0
P04899	Guanine nucleotide-binding protein G(i) subunit alpha-2	GNAI2	Guanine nucleotide-binding protein G(i) subunit alpha-2 OS=Homo sapiens GN=GNAI2 PE=1 SV=3 - [GNAI2_HUMAN]	11.27	22	2	3	73	+	+	+	+	355	40.4251	5.5415
			Sequence	# PSMs	# Proteins	# Protein Groups	Protein Group Accessions	Modifications	MH+ [Da]	q-Value	PEP	# Missed Cleavages
			LLLLGAGESGK	70	22	3	P04899;P08754;P63092		1057.63	0	0.01163	0
			IAQSDYIPTQQDVLR	2	6	1	P04899		1746.9	0	0.1033	0
			AMGNLQIDFADPSR	1	6	1	P04899		1534.73	0.009	0.2354	0
P61026	Ras-related protein Rab-10	RAB10	Ras-related protein Rab-10 OS=Homo sapiens GN=RAB10 PE=1 SV=1 - [RAB10_HUMAN]	11	71	1	2	59	+	+	+	+	200	22.5266	8.38232
			Sequence	# PSMs	# Proteins	# Protein Groups	Protein Group Accessions	Modifications	MH+ [Da]	q-Value	PEP	# Missed Cleavages
			LQIWDTAGQER	54	77	3	P61026;Q9H0U4;Q6PIK3		1316.66	0	0.002091	0
			AFLTLAEDILR	5	2	1	P61026		1261.72	0	0.005874	0
Q8N5I2	Arrestin domain-containing protein 1	ARRDC1	Arrestin domain-containing protein 1 OS=Homo sapiens GN=ARRDC1 PE=2 SV=1 - [ARRD1_HUMAN]	10.85	5	4	4	34	+		+	+	433	45.9527	7.02002
			Sequence	# PSMs	# Proteins	# Protein Groups	Protein Group Accessions	Modifications	MH+ [Da]	q-Value	PEP	# Missed Cleavages
			VVYSPGEPLAGTVR	16	4	1	Q8N5I2		1444.78	0	0.04049	0
			DTSPVVASLLQK	9	3	1	Q8N5I2		1257.7	0	0.102	0
			TGSVVLTASTDLR	7	2	1	Q8N5I2		1319.71	0	0.01283	0
			LGAPLPFR	2	4	1	Q8N5I2		870.519	0.003	0.1224	0
Q96S86	Hyaluronan and proteoglycan link protein 3	HAPLN3	Hyaluronan and proteoglycan link protein 3 OS=Homo sapiens GN=HAPLN3 PE=2 SV=1 - [HPLN3_HUMAN]	10.83	6	1	3	18	+		+	+	360	40.8684	6.52197
			Sequence	# PSMs	# Proteins	# Protein Groups	Protein Group Accessions	Modifications	MH+ [Da]	q-Value	PEP	# Missed Cleavages
			CDAGWLADGSVR	13	3	2	Q96S86;P10915	C1(Carbamidomethyl)	1306.58	0	0.0002718	0
			LSENGAPEKDVLVAIGLR	3	5	1	Q96S86		1881.05	0	0.01008	1
			VGQLFAAWK	2	5	2	P10915;Q96S86		1019.56	0	0.08543	0
I3L3G5	Ectonucleotide pyrophosphatase/phosphodiesterase family member 7 (Fragment)	ENPP7	Ectonucleotide pyrophosphatase/phosphodiesterase family member 7 (Fragment) OS=Homo sapiens GN=ENPP7 PE=2 SV=1 - [I3L3G5_HUMAN]	10.69	2	1	1	1				+	159	17.5952	6.96143
			Sequence	# PSMs	# Proteins	# Protein Groups	Protein Group Accessions	Modifications	MH+ [Da]	q-Value	PEP	# Missed Cleavages
			VTPLLMYSDLGYVIHGR	1	2	1	I3L3G5	M6(Oxidation)	1950.02	0.002	0.02116	0
P55268	Laminin subunit beta-2	LAMB2	Laminin subunit beta-2 OS=Homo sapiens GN=LAMB2 PE=1 SV=2 - [LAMB2_HUMAN]	10.62	4	14	14	47	+	+	+	+	1798	195.854	6.52197
			Sequence	# PSMs	# Proteins	# Protein Groups	Protein Group Accessions	Modifications	MH+ [Da]	q-Value	PEP	# Missed Cleavages
			IQNVVTSFAPQR	11	1	1	P55268		1359.73	0	0.009642	0
			SLADVDAILAR	4	2	1	P55268		1143.65	0	0.01811	0
			LQELEGTYEENER	3	2	1	P55268		1609.74	0	0.03539	0
			DTEQTLYQVQER	4	2	1	P55268		1509.72	0	0.00249	0
			VLDPAIPIPDPYSSR	4	2	1	P55268		1639.87	0	0.1041	0
			VLVLEMFSGGDAAALER	6	1	1	P55268		1777.92	0	0.001738	0
			YFSYDCGADFPGVPLAPPR	5	2	1	P55268	C6(Carbamidomethyl)	2128.98	0	0.07964	0
			DFLNQEGADPDSIEMVATR	2	3	1	P55268		2107.96	0	0.1136	0
			QLDALLEALK	1	1	1	P55268		1113.65	0	0.01213	0
			LVTPGETPSWTGSGFVR	1	1	1	P55268		1790.9	0.003	0.04245	0
			YSEIEPSTEGEVIYR	1	2	1	P55268		1771.84	0.004	0.2382	0
			GQVLDVVER	3	1	1	P55268		1014.56	0.005	0.1466	0
			AMDYDLLLR	1	1	1	P55268		1109.57	0.006	0.2109	0
			AETVQAALEEAQR	1	2	1	P55268		1415.71	0.009	0.3056	0
Q08431	Lactadherin	MFGE8	Lactadherin OS=Homo sapiens GN=MFGE8 PE=1 SV=2 - [MFGM_HUMAN]	10.59	6	3	3	16			+	+	387	43.0955	8.14795
			Sequence	# PSMs	# Proteins	# Protein Groups	Protein Group Accessions	Modifications	MH+ [Da]	q-Value	PEP	# Missed Cleavages
			NAVHVNLFETPVEAQYVR	9	6	1	Q08431		2086.07	0	0.003298	0
			MWVTGVVTQGASR	2	6	1	Q08431		1391.71	0	0.0569	0
			NLFETPILAR	5	5	1	Q08431		1173.67	0.001	0.1492	0
Q99816	Tumor susceptibility gene 101 protein	TSG101	Tumor susceptibility gene 101 protein OS=Homo sapiens GN=TSG101 PE=1 SV=2 - [TS101_HUMAN]	10.51	3	3	3	11				+	390	43.9165	6.45557
			Sequence	# PSMs	# Proteins	# Protein Groups	Protein Group Accessions	Modifications	MH+ [Da]	q-Value	PEP	# Missed Cleavages
			ELMNLTGTIPVPYR	6	3	1	Q99816		1603.85	0	0.01423	0
			ETVNVITLYK	2	3	1	Q99816		1179.66	0	0.003067	0
			DLKPVLDSYVFNDGSSR	3	3	1	Q99816		1911.95	0	0.001435	0
P05106	Integrin beta-3	ITGB3	Integrin beta-3 OS=Homo sapiens GN=ITGB3 PE=1 SV=2 - [ITB3_HUMAN]	10.15	10	6	6	23	+		+	+	788	87.0004	5.23682
			Sequence	# PSMs	# Proteins	# Protein Groups	Protein Group Accessions	Modifications	MH+ [Da]	q-Value	PEP	# Missed Cleavages
			YCECDDFSCVR	4	5	1	P05106	C2(Carbamidomethyl); C4(Carbamidomethyl); C9(Carbamidomethyl)	1510.54	0	0.01093	0
			TDTCMSSNGLLCSGR	7	6	1	P05106	C4(Carbamidomethyl); C12(Carbamidomethyl)	1658.69	0	0.002338	0
			DAPEGGFDAIMQATVCDEK	4	7	1	P05106	C16(Carbamidomethyl)	2053.88	0	0.000379	0
			EATSTFTNITYR	4	2	1	P05106		1403.68	0	0.1323	0
			HVLTLTDQVTR	2	7	1	P05106		1282.71	0	0.01133	0
			IGDTVSFSIEAK	2	5	1	P05106		1266.66	0	0.1239	0
Q86V81	THO complex subunit 4	THOC4	THO complex subunit 4 OS=Homo sapiens GN=THOC4 PE=1 SV=3 - [THOC4_HUMAN]	10.12	1	1	1	1				+	257	26.8716	11.1509
			Sequence	# PSMs	# Proteins	# Protein Groups	Protein Group Accessions	Modifications	MH+ [Da]	q-Value	PEP	# Missed Cleavages
			LLVSNLDFGVSDADIQELFAEFGTLK	1	1	1	Q86V81		2841.45	0.003	0.0362	0
Q07020	60S ribosomal protein L18	RPL18	60S ribosomal protein L18 OS=Homo sapiens GN=RPL18 PE=1 SV=2 - [RL18_HUMAN]	10.11	9	2	2	6			+		188	21.6211	11.7222
			Sequence	# PSMs	# Proteins	# Protein Groups	Protein Group Accessions	Modifications	MH+ [Da]	q-Value	PEP	# Missed Cleavages
			TAVVVGTITDDVR	5	9	1	Q07020		1345.73	0	0.03302	0
			MKLPGR	1	1	1	Q07020	M1(Oxidation)	717.404	0.001	0.01402	1
P07737	Profilin-1	PFN1	Profilin-1 OS=Homo sapiens GN=PFN1 PE=1 SV=2 - [PROF1_HUMAN]	10	2	1	1	2				+	140	15.0446	8.26514
			Sequence	# PSMs	# Proteins	# Protein Groups	Protein Group Accessions	Modifications	MH+ [Da]	q-Value	PEP	# Missed Cleavages
			DSLLQDGEFSMDLR	2	2	1	P07737		1625.74	0	0.0009729	0
P81605	Dermcidin	DCD	Dermcidin OS=Homo sapiens GN=DCD PE=1 SV=2 - [DCD_HUMAN]	10	1	1	1	12			+		110	11.2768	6.53662
			Sequence	# PSMs	# Proteins	# Protein Groups	Protein Group Accessions	Modifications	MH+ [Da]	q-Value	PEP	# Missed Cleavages
			DAVEDLESVGK	12	1	1	P81605		1161.56	0	8.798e-06	0
H7BXY6	Tetraspanin-14	TSPAN14	Tetraspanin-14 OS=Homo sapiens GN=TSPAN14 PE=2 SV=1 - [H7BXY6_HUMAN]	9.86	3	2	2	2				+	213	23.902	7.76709
			Sequence	# PSMs	# Proteins	# Protein Groups	Protein Group Accessions	Modifications	MH+ [Da]	q-Value	PEP	# Missed Cleavages
			TLISDIEAVK	1	2	1	H7BXY6		1088.62	0.003	0.05441	0
			VVNTQCGYDVR	1	3	1	H7BXY6	C6(Carbamidomethyl)	1310.61	0.006	0.2013	0
F4NBW2	MHC class I antigen (Fragment)	HLA-B	MHC class I antigen (Fragment) OS=Homo sapiens GN=HLA-B PE=3 SV=1 - [F4NBW2_HUMAN]	9.79	102	1	2	4	+				337	38.1362	6.85889
			Sequence	# PSMs	# Proteins	# Protein Groups	Protein Group Accessions	Modifications	MH+ [Da]	q-Value	PEP	# Missed Cleavages
			DGEDQTQDTELVETRPAGDR	3	250	2	P18464;F4NBW2		2232	0	0.03377	0
			WAAVLVPSGEEQR	1	1	1	F4NBW2		1441.74	0.005	0.2568	0
P21926	CD9 antigen	CD9	CD9 antigen OS=Homo sapiens GN=CD9 PE=1 SV=4 - [CD9_HUMAN]	9.65	7	4	4	167	+	+	+	+	228	25.399	7.15186
			Sequence	# PSMs	# Proteins	# Protein Groups	Protein Group Accessions	Modifications	MH+ [Da]	q-Value	PEP	# Missed Cleavages
			KDVLETFTVK	140	4	1	P21926		1179.66	0	0.0102	1
			EVQEFYKDTYNK	15	7	1	P21926		1563.73	0	0.01254	1
			DVLETFTVK	9	4	1	P21926		1051.57	0	0.009165	0
			EVQEFYK	3	1	1	P21926		942.456	0.001	0.1754	0
E9PK85	Ras-related protein R-Ras2 (Fragment)	RRAS2	Ras-related protein R-Ras2 (Fragment) OS=Homo sapiens GN=RRAS2 PE=2 SV=1 - [E9PK85_HUMAN]	9.64	4	1	1	1	+				166	19.5567	4.98291
			Sequence	# PSMs	# Proteins	# Protein Groups	Protein Group Accessions	Modifications	MH+ [Da]	q-Value	PEP	# Missed Cleavages
			LDILDTAGQEEFGAMR	1	4	1	E9PK85		1765.85	0.001	0.1606	0
Q01650	Large neutral amino acids transporter small subunit 1	SLC7A5	Large neutral amino acids transporter small subunit 1 OS=Homo sapiens GN=SLC7A5 PE=1 SV=2 - [LAT1_HUMAN]	9.47	3	3	3	40	+		+	+	507	54.9743	7.72314
			Sequence	# PSMs	# Proteins	# Protein Groups	Protein Group Accessions	Modifications	MH+ [Da]	q-Value	PEP	# Missed Cleavages
			SADGSAPAGEGEGVTLQR	27	1	1	Q01650		1701.8	0	0.003929	0
			ALAAPAAEEKEEAR	9	2	1	Q01650		1455.74	0	6.07e-06	1
			GDVSNLDPNFSFEGTK	4	2	1	Q01650		1726.79	0	0.00774	0
P13987	CD59 glycoprotein	CD59	CD59 glycoprotein OS=Homo sapiens GN=CD59 PE=1 SV=1 - [CD59_HUMAN]	9.38	3	1	1	4				+	128	14.1678	6.48096
			Sequence	# PSMs	# Proteins	# Protein Groups	Protein Group Accessions	Modifications	MH+ [Da]	q-Value	PEP	# Missed Cleavages
			FEHCNFNDVTTR	4	3	1	P13987	C4(Carbamidomethyl)	1539.66	0	0.005994	0
E9PQR7	Vacuolar protein sorting-associated protein 28 homolog (Fragment)	VPS28	Vacuolar protein sorting-associated protein 28 homolog (Fragment) OS=Homo sapiens GN=VPS28 PE=2 SV=1 - [E9PQR7_HUMAN]	9.32	2	1	1	1			+		161	18.4574	6.21436
			Sequence	# PSMs	# Proteins	# Protein Groups	Protein Group Accessions	Modifications	MH+ [Da]	q-Value	PEP	# Missed Cleavages
			QVQGSEISSIDEFCR	1	2	1	E9PQR7	C14(Carbamidomethyl)	1754.8	0.008	0.2167	0
P62258	14-3-3 protein epsilon	YWHAE	14-3-3 protein epsilon OS=Homo sapiens GN=YWHAE PE=1 SV=1 - [1433E_HUMAN]	9.02	23	1	2	8	+			+	255	29.1554	4.7417
			Sequence	# PSMs	# Proteins	# Protein Groups	Protein Group Accessions	Modifications	MH+ [Da]	q-Value	PEP	# Missed Cleavages
			DSTLIMQLLR	6	25	2	P62258;P63104		1189.66	0	0.01261	0
			VAGMDVELTVEER	2	7	1	P62258		1447.71	0	0.009021	0
P60953	Cell division control protein 42 homolog	CDC42	Cell division control protein 42 homolog OS=Homo sapiens GN=CDC42 PE=1 SV=2 - [CDC42_HUMAN]	8.9	5	1	1	1	+				191	21.245	6.55127
			Sequence	# PSMs	# Proteins	# Protein Groups	Protein Group Accessions	Modifications	MH+ [Da]	q-Value	PEP	# Missed Cleavages
			NVFDEAILAALEPPEPK	1	5	1	P60953		1852.97	0.005	0.2694	0
Q5TFA5	Glycoprotein integral membrane protein 1 (Fragment)	GINM1	Glycoprotein integral membrane protein 1 (Fragment) OS=Homo sapiens GN=GINM1 PE=2 SV=1 - [Q5TFA5_HUMAN]	8.8	1	1	1	2	+				125	14.1325	4.76709
			Sequence	# PSMs	# Proteins	# Protein Groups	Protein Group Accessions	Modifications	MH+ [Da]	q-Value	PEP	# Missed Cleavages
			VLETVDSAPFR	2	1	1	Q5TFA5		1233.65	0.001	0.1337	0
P26006	Integrin alpha-3	ITGA3	Integrin alpha-3 OS=Homo sapiens GN=ITGA3 PE=1 SV=5 - [ITA3_HUMAN]	8.75	5	7	7	75	+	+	+	+	1051	116.538	6.771
			Sequence	# PSMs	# Proteins	# Protein Groups	Protein Group Accessions	Modifications	MH+ [Da]	q-Value	PEP	# Missed Cleavages
			YLLLAGAPR	2	1	1	P26006		973.582	0	0.00477	0
			QLDPGGGQGPPPVTLAAAK	3	2	1	P26006		1773.95	0	0.01919	0
			LELLLMDNLR	24	3	1	P26006		1229.69	0	0.003676	0
			YTQVLWSGSEDQR	15	3	1	P26006		1568.73	0	0.008949	0
			SETVLTCATGR	22	2	1	P26006	C7(Carbamidomethyl)	1194.58	0	0.03973	0
			HMGAVFLLSQEAGGDLR	6	4	1	P26006		1800.91	0	0.009664	0
			TGAVYLCPLTAHK	2	4	1	P26006	C7(Carbamidomethyl)	1430.74	0	0.1296	0
			HMGAVFLLSQEAGGDLR	1	4	1	P26006	M2(Oxidation)	1816.91	0.001	0.1535	0
P11166	Solute carrier family 2, facilitated glucose transporter member 1	SLC2A1	Solute carrier family 2, facilitated glucose transporter member 1 OS=Homo sapiens GN=SLC2A1 PE=1 SV=2 - [GTR1_HUMAN]	8.33	8	3	4	70	+	+	+	+	492	54.0485	8.71924
			Sequence	# PSMs	# Proteins	# Protein Groups	Protein Group Accessions	Modifications	MH+ [Da]	q-Value	PEP	# Missed Cleavages
			TFDEIASGFR	46	5	1	P11166		1142.55	0	0.001498	0
			VTILELFR	21	7	1	P11166		990.597	0	0.02907	0
			FLLINR	1	15	2	P11166;P11169		775.481	0	0.2453	0
			GTADVTHDLQEMKEESR	2	7	1	P11166		1945.89	0	0.002371	1
O14672	Disintegrin and metalloproteinase domain-containing protein 10	ADAM10	Disintegrin and metalloproteinase domain-containing protein 10 OS=Homo sapiens GN=ADAM10 PE=1 SV=1 - [ADA10_HUMAN]	8.29	3	4	4	27	+		+	+	748	84.0877	7.76709
			Sequence	# PSMs	# Proteins	# Protein Groups	Protein Group Accessions	Modifications	MH+ [Da]	q-Value	PEP	# Missed Cleavages
			TITLQPGSPCNDFR	17	2	1	O14672	C10(Carbamidomethyl)	1605.77	0	0.09899	0
			MDPSTCASTGSVQWSR	6	2	1	O14672	C6(Carbamidomethyl)	1769.75	0	0.02245	0
			FLELNSEQNHDDYCLAYVFTDR	2	2	1	O14672	C14(Carbamidomethyl)	2749.22	0.004	0.0583	0
			LVDADGPLAR	2	2	1	O14672		1026.56	0.006	0.2143	0
P02768	Serum albumin	ALB	Serum albumin OS=Homo sapiens GN=ALB PE=1 SV=2 - [ALBU_HUMAN]	8.21	13	6	6	347	+	+	+	+	609	69.3215	6.27783
			Sequence	# PSMs	# Proteins	# Protein Groups	Protein Group Accessions	Modifications	MH+ [Da]	q-Value	PEP	# Missed Cleavages
			KVPQVSTPTLVEVSR	186	12	1	P02768		1639.94	0	4.16e-07	1
			YICENQDSISSK	63	11	1	P02768	C3(Carbamidomethyl)	1443.64	0	2.081e-05	0
			VPQVSTPTLVEVSR	40	12	1	P02768		1511.84	0	0.01771	0
			CCTESLVNR	49	11	1	P02768	C1(Carbamidomethyl); C2(Carbamidomethyl)	1138.5	0	0.00218	0
			LVTDLTK	8	11	1	P02768		789.471	0	0.006769	0
			YLYEIAR	1	9	1	P02768		927.493	0.008	0.149	0
Q13867	Bleomycin hydrolase	BLMH	Bleomycin hydrolase OS=Homo sapiens GN=BLMH PE=1 SV=1 - [BLMH_HUMAN]	7.91	6	3	3	9			+		455	52.528	6.26514
			Sequence	# PSMs	# Proteins	# Protein Groups	Protein Group Accessions	Modifications	MH+ [Da]	q-Value	PEP	# Missed Cleavages
			IGPITPLEFYR	6	6	1	Q13867		1305.72	0	0.0003678	0
			DGEAVWFGCDVGK	2	5	1	Q13867	C9(Carbamidomethyl)	1439.62	0	0.001859	0
			TLYNNQPIDFLK	1	1	1	Q13867		1465.77	0.005	0.06178	0
Q9UGM3	Deleted in malignant brain tumors 1 protein	DMBT1	Deleted in malignant brain tumors 1 protein OS=Homo sapiens GN=DMBT1 PE=1 SV=2 - [DMBT1_HUMAN]	7.71	2	2	2	33	+	+	+	+	2413	260.569	5.43994
			Sequence	# PSMs	# Proteins	# Protein Groups	Protein Group Accessions	Modifications	MH+ [Da]	q-Value	PEP	# Missed Cleavages
			GSWGTVCDDSWDTNDANVVCR	32	2	1	Q9UGM3	C7(Carbamidomethyl); C20(Carbamidomethyl)	2413.98	0	3.991e-08	0
			VEVLYR	1	2	1	Q9UGM3		778.446	0.003	0.06374	0
O14493	Claudin-4	CLDN4	Claudin-4 OS=Homo sapiens GN=CLDN4 PE=1 SV=1 - [CLD4_HUMAN]	7.66	6	1	1	6				+	209	22.0624	8.04541
			Sequence	# PSMs	# Proteins	# Protein Groups	Protein Group Accessions	Modifications	MH+ [Da]	q-Value	PEP	# Missed Cleavages
			VYDSLLALPQDLQAAR	6	6	1	O14493		1772.95	0	6.988e-05	0
P48509	CD151 antigen	CD151	CD151 antigen OS=Homo sapiens GN=CD151 PE=1 SV=3 - [CD151_HUMAN]	7.51	4	2	2	4			+	+	253	28.2763	7.47412
			Sequence	# PSMs	# Proteins	# Protein Groups	Protein Group Accessions	Modifications	MH+ [Da]	q-Value	PEP	# Missed Cleavages
			TVVALCGQR	2	4	1	P48509	C6(Carbamidomethyl)	1003.53	0.001	0.07821	0
			LETFIQEHLR	2	2	1	P48509		1285.69	0.002	0.03046	0
L0R5A1	Alternative protein CSF2RB	CSF2RB	Alternative protein CSF2RB OS=Homo sapiens GN=CSF2RB PE=4 SV=1 - [L0R5A1_HUMAN]	7.41	1	1	1	33		+	+		108	11.6381	11.2974
			Sequence	# PSMs	# Proteins	# Protein Groups	Protein Group Accessions	Modifications	MH+ [Da]	q-Value	PEP	# Missed Cleavages
			LASIVTPR	33	1	1	L0R5A1		856.526	0	0.03362	0
P08754	Guanine nucleotide-binding protein G(k) subunit alpha	GNAI3	Guanine nucleotide-binding protein G(k) subunit alpha OS=Homo sapiens GN=GNAI3 PE=1 SV=3 - [GNAI3_HUMAN]	7.34	17	1	2	71	+	+	+	+	354	40.5063	5.69385
			Sequence	# PSMs	# Proteins	# Protein Groups	Protein Group Accessions	Modifications	MH+ [Da]	q-Value	PEP	# Missed Cleavages
			LLLLGAGESGK	70	22	3	P04899;P08754;P63092		1057.63	0	0.01163	0
			ISQSNYIPTQQDVLR	1	1	1	P08754		1761.91	0.004	0.244	0
Q9NZZ3	Charged multivesicular body protein 5	CHMP5	Charged multivesicular body protein 5 OS=Homo sapiens GN=CHMP5 PE=1 SV=1 - [CHMP5_HUMAN]	7.31	1	1	1	3	+		+		219	24.5554	4.83057
			Sequence	# PSMs	# Proteins	# Protein Groups	Protein Group Accessions	Modifications	MH+ [Da]	q-Value	PEP	# Missed Cleavages
			APPPSLTDCIGTVDSR	3	1	1	Q9NZZ3	C9(Carbamidomethyl)	1685.82	0	0.004968	0
P19013	Keratin, type II cytoskeletal 4	KRT4	Keratin, type II cytoskeletal 4 OS=Homo sapiens GN=KRT4 PE=1 SV=4 - [K2C4_HUMAN]	7.3	24	1	4	86			+	+	534	57.2498	6.60986
			Sequence	# PSMs	# Proteins	# Protein Groups	Protein Group Accessions	Modifications	MH+ [Da]	q-Value	PEP	# Missed Cleavages
			AQYEEIAQR	57	18	3	P02538;P35908;P19013		1107.54	0	0.0001512	0
			LALDIEIATYR	23	26	3	P04264;P19013;P05787		1277.71	0	1.389e-12	0
			NLDLDSIIAEVR	4	8	1	P19013		1357.73	0	0.00166	0
			FASFIDK	2	41	6	P35908;P02538;P13647;Q7Z794;P19013;P05787		827.428	0.001	0.02799	0
P00734	Prothrombin	F2	Prothrombin OS=Homo sapiens GN=F2 PE=1 SV=2 - [THRB_HUMAN]	7.23	6	3	3	118	+	+	+	+	622	69.9921	5.89697
			Sequence	# PSMs	# Proteins	# Protein Groups	Protein Group Accessions	Modifications	MH+ [Da]	q-Value	PEP	# Missed Cleavages
			SPQELLCGASLISDR	54	4	1	P00734	C7(Carbamidomethyl)	1645.82	0	0.0005723	0
			GDACEGDSGGPFVMK	59	4	1	P00734	C4(Carbamidomethyl)	1526.62	0	0.003102	0
			WYQMGIVSWGEGCDR	5	5	1	P00734	C13(Carbamidomethyl)	1843.79	0	0.0006983	0
Q5T0A6	Dehydrodolichyl diphosphate synthase (Fragment)	DHDDS	Dehydrodolichyl diphosphate synthase (Fragment) OS=Homo sapiens GN=DHDDS PE=2 SV=1 - [Q5T0A6_HUMAN]	7.1	2	1	1	1	+				169	19.6034	9.31982
			Sequence	# PSMs	# Proteins	# Protein Groups	Protein Group Accessions	Modifications	MH+ [Da]	q-Value	PEP	# Missed Cleavages
			EGLQASGDAQLR	1	2	1	Q5T0A6		1244.62	0.007	0.2972	0
P02765	Alpha-2-HS-glycoprotein	AHSG	Alpha-2-HS-glycoprotein OS=Homo sapiens GN=AHSG PE=1 SV=1 - [FETUA_HUMAN]	7.08	4	4	4	244	+	+	+	+	367	39.2997	5.71924
			Sequence	# PSMs	# Proteins	# Protein Groups	Protein Group Accessions	Modifications	MH+ [Da]	q-Value	PEP	# Missed Cleavages
			CDSSPDSAEDVR	66	3	1	P02765	C1(Carbamidomethyl)	1337.53	0	0.02074	0
			CNLLAEK	36	3	1	P02765	C1(Carbamidomethyl)	847.433	0	7.524e-05	0
			CDSSPDSAEDVRK	141	3	1	P02765	C1(Carbamidomethyl)	1465.62	0	0.002921	1
			AHYDLR	1	1	1	P02765		774.39	0.007	0.04683	0
P08238	Heat shock protein HSP 90-beta	HSP90AB1	Heat shock protein HSP 90-beta OS=Homo sapiens GN=HSP90AB1 PE=1 SV=4 - [HS90B_HUMAN]	7.04	21	1	3	18	+		+	+	724	83.2121	5.03369
			Sequence	# PSMs	# Proteins	# Protein Groups	Protein Group Accessions	Modifications	MH+ [Da]	q-Value	PEP	# Missed Cleavages
			GVVDSEDLPLNISR	15	20	2	P07900;P08238		1513.79	0	0.07063	0
			EDQTEYLEER	2	12	2	P07900;P08238		1311.57	0	0.1051	0
			DLVVLLFETALLSSGFSLEDPQTHSNR	1	5	1	P08238		2988.54	0.005	0.09586	0
P0C0S5	Histone H2A.Z	H2AFZ	Histone H2A.Z OS=Homo sapiens GN=H2AFZ PE=1 SV=2 - [H2AZ_HUMAN]	7.03	19	1	1	17	+	+	+	+	128	13.5446	10.5796
			Sequence	# PSMs	# Proteins	# Protein Groups	Protein Group Accessions	Modifications	MH+ [Da]	q-Value	PEP	# Missed Cleavages
			AGLQFPVGR	17	19	1	P0C0S5		944.531	0	0.0749	0
P07900	Heat shock protein HSP 90-alpha	HSP90AA1	Heat shock protein HSP 90-alpha OS=Homo sapiens GN=HSP90AA1 PE=1 SV=5 - [HS90A_HUMAN]	6.97	20	1	3	18	+		+	+	732	84.6067	5.021
			Sequence	# PSMs	# Proteins	# Protein Groups	Protein Group Accessions	Modifications	MH+ [Da]	q-Value	PEP	# Missed Cleavages
			GVVDSEDLPLNISR	15	20	2	P07900;P08238		1513.79	0	0.07063	0
			EDQTEYLEER	2	12	2	P07900;P08238		1311.57	0	0.1051	0
			DLVILLYETALLSSGFSLEDPQTHANR	1	4	1	P07900		3002.55	0.001	0.01537	0
E9PP21	Cysteine and glycine-rich protein 1	CSRP1	Cysteine and glycine-rich protein 1 OS=Homo sapiens GN=CSRP1 PE=2 SV=1 - [E9PP21_HUMAN]	6.88	1	1	1	2				+	160	16.9291	8.90967
			Sequence	# PSMs	# Proteins	# Protein Groups	Protein Group Accessions	Modifications	MH+ [Da]	q-Value	PEP	# Missed Cleavages
			TVYFAEEIYCK	2	1	1	E9PP21	C10(Carbamidomethyl)	1422.67	0	0.1246	0
P32754	4-hydroxyphenylpyruvate dioxygenase	HPD	4-hydroxyphenylpyruvate dioxygenase OS=Homo sapiens GN=HPD PE=1 SV=2 - [HPPD_HUMAN]	6.87	1	1	1	1		+			393	44.9059	7.00537
			Sequence	# PSMs	# Proteins	# Protein Groups	Protein Group Accessions	Modifications	MH+ [Da]	q-Value	PEP	# Missed Cleavages
			CSLEMIDHIVGNQPDQEMVSASEWYLK	1	1	1	P32754	C1(Carbamidomethyl)	3179.44	0.004	0.3045	0
P63092	Guanine nucleotide-binding protein G(s) subunit alpha isoforms short	GNAS	Guanine nucleotide-binding protein G(s) subunit alpha isoforms short OS=Homo sapiens GN=GNAS PE=1 SV=1 - [GNAS2_HUMAN]	6.85	22	1	2	74	+	+	+	+	394	45.6359	5.8208
			Sequence	# PSMs	# Proteins	# Protein Groups	Protein Group Accessions	Modifications	MH+ [Da]	q-Value	PEP	# Missed Cleavages
			LLLLGAGESGK	70	22	3	P04899;P08754;P63092		1057.63	0	0.01163	0
			YTTPEDATPEPGEDPR	4	6	1	P63092		1774.77	0	0.03496	0
P61225	Ras-related protein Rap-2b	RAP2B	Ras-related protein Rap-2b OS=Homo sapiens GN=RAP2B PE=1 SV=1 - [RAP2B_HUMAN]	6.56	2	1	1	8			+	+	183	20.4912	4.80518
			Sequence	# PSMs	# Proteins	# Protein Groups	Protein Group Accessions	Modifications	MH+ [Da]	q-Value	PEP	# Missed Cleavages
			ASVDELFAEIVR	8	2	1	P61225		1348.71	0	0.07154	0
P0C0L4	Complement C4-A	C4A	Complement C4-A OS=Homo sapiens GN=C4A PE=1 SV=2 - [CO4A_HUMAN]	6.54	8	4	6	41	+		+	+	1744	192.664	7.07861
			Sequence	# PSMs	# Proteins	# Protein Groups	Protein Group Accessions	Modifications	MH+ [Da]	q-Value	PEP	# Missed Cleavages
			YVLPNFEVK	12	6	2	P0C0L4;B7Z1F8		1108.6	0	0.005144	0
			QGSFQGGFR	19	5	1	P0C0L4		983.469	0	0.004945	0
			DSSTWLTAFVLK	4	2	1	P0C0L4		1367.72	0	0.005382	0
			VLSLAQEQVGGSPEK	3	4	1	P0C0L4		1541.82	0.002	0.1861	0
			YIYGKPVQGVAYVR	2	2	2	P0C0L4;B7Z1F8		1612.88	0.003	0.06497	0
			VSATVSSPGSVPEVQDIQQNTDGSGQVSIPIIIPQTISELQLSVSAGSPHPAIAR	1	4	1	P0C0L4		5562.84	0.008	0.09668	0
P05783	Keratin, type I cytoskeletal 18	KRT18	Keratin, type I cytoskeletal 18 OS=Homo sapiens GN=KRT18 PE=1 SV=2 - [K1C18_HUMAN]	6.51	13	2	3	69			+	+	430	48.0285	5.45264
			Sequence	# PSMs	# Proteins	# Protein Groups	Protein Group Accessions	Modifications	MH+ [Da]	q-Value	PEP	# Missed Cleavages
			LAADDFR	66	33	5	P13645;P08779;P05783;P02533;Q04695		807.399	0	0.002329	0
			IVLQIDNAR	2	7	1	P05783		1041.61	0	0.1136	0
			AQIFANTVDNAR	1	4	1	P05783		1319.67	0.005	0.1958	0
O75351	Vacuolar protein sorting-associated protein 4B	VPS4B	Vacuolar protein sorting-associated protein 4B OS=Homo sapiens GN=VPS4B PE=1 SV=2 - [VPS4B_HUMAN]	6.31	6	1	2	12	+	+	+	+	444	49.2715	7.2251
			Sequence	# PSMs	# Proteins	# Protein Groups	Protein Group Accessions	Modifications	MH+ [Da]	q-Value	PEP	# Missed Cleavages
			GILLFGPPGTGK	10	7	2	Q9UN37;O75351		1156.67	0	0.04548	0
			LHLGTTQNSLTEADFR	2	3	1	O75351		1802.9	0.003	0.05099	0
P14923	Junction plakoglobin	JUP	Junction plakoglobin OS=Homo sapiens GN=JUP PE=1 SV=3 - [PLAK_HUMAN]	6.17	5	3	3	5			+	+	745	81.6927	6.13818
			Sequence	# PSMs	# Proteins	# Protein Groups	Protein Group Accessions	Modifications	MH+ [Da]	q-Value	PEP	# Missed Cleavages
			LLNDEDPVVVTK	2	7	1	P14923		1341.72	0	0.02291	0
			ALMGSPQLVAAVVR	2	7	1	P14923		1411.8	0	0.003635	0
			NLALCPANHAPLQEAAVIPR	1	1	1	P14923	C5(Carbamidomethyl)	2155.14	0.007	0.2201	0
P02647	Apolipoprotein A-I	APOA1	Apolipoprotein A-I OS=Homo sapiens GN=APOA1 PE=1 SV=1 - [APOA1_HUMAN]	5.99	2	1	1	6			+	+	267	30.7589	5.75732
			Sequence	# PSMs	# Proteins	# Protein Groups	Protein Group Accessions	Modifications	MH+ [Da]	q-Value	PEP	# Missed Cleavages
			EQLGPVTQEFWDNLEK	6	2	1	P02647		1932.93	0	0.00142	0
H0Y4Q3	Ran GTPase-activating protein 1 (Fragment)	RANGAP1	Ran GTPase-activating protein 1 (Fragment) OS=Homo sapiens GN=RANGAP1 PE=4 SV=1 - [H0Y4Q3_HUMAN]	5.93	5	1	1	1		+			253	26.89	5.13525
			Sequence	# PSMs	# Proteins	# Protein Groups	Protein Group Accessions	Modifications	MH+ [Da]	q-Value	PEP	# Missed Cleavages
			GAVAIADAIRGGLPK	1	5	1	H0Y4Q3		1408.82	0	0.06392	1
P35221	Catenin alpha-1	CTNNA1	Catenin alpha-1 OS=Homo sapiens GN=CTNNA1 PE=1 SV=1 - [CTNA1_HUMAN]	5.85	16	4	4	5	+		+	+	906	100.009	6.29053
			Sequence	# PSMs	# Proteins	# Protein Groups	Protein Group Accessions	Modifications	MH+ [Da]	q-Value	PEP	# Missed Cleavages
			QDLLAYLQR	2	11	1	P35221		1119.62	0	0.03791	0
			AAAGEFADDPCSSVK	1	10	1	P35221	C11(Carbamidomethyl)	1524.66	0	0.1485	0
			LLILADMADVYK	1	8	1	P35221		1364.75	0.002	0.02299	0
			TSVQTEDDQLIAGQSAR	1	10	1	P35221		1818.88	0.007	0.2044	0
Q9UN37	Vacuolar protein sorting-associated protein 4A	VPS4A	Vacuolar protein sorting-associated protein 4A OS=Homo sapiens GN=VPS4A PE=1 SV=1 - [VPS4A_HUMAN]	5.72	7	1	2	16	+	+	+	+	437	48.867	7.79639
			Sequence	# PSMs	# Proteins	# Protein Groups	Protein Group Accessions	Modifications	MH+ [Da]	q-Value	PEP	# Missed Cleavages
			GILLFGPPGTGK	10	7	2	Q9UN37;O75351		1156.67	0	0.04548	0
			LLEPVVCMSDMLR	6	4	1	Q9UN37	C7(Carbamidomethyl)	1562.77	0	0.006551	0
P62330	ADP-ribosylation factor 6	ARF6	ADP-ribosylation factor 6 OS=Homo sapiens GN=ARF6 PE=1 SV=2 - [ARF6_HUMAN]	5.71	5	1	1	2				+	175	20.0694	8.95361
			Sequence	# PSMs	# Proteins	# Protein Groups	Protein Group Accessions	Modifications	MH+ [Da]	q-Value	PEP	# Missed Cleavages
			DAIILIFANK	2	5	1	P62330		1117.66	0	0.003596	0
K7EKW9	Flotillin-2 (Fragment)	FLOT2	Flotillin-2 (Fragment) OS=Homo sapiens GN=FLOT2 PE=4 SV=1 - [K7EKW9_HUMAN]	5.62	6	1	1	1				+	249	27.9526	4.90674
			Sequence	# PSMs	# Proteins	# Protein Groups	Protein Group Accessions	Modifications	MH+ [Da]	q-Value	PEP	# Missed Cleavages
			TAEAQLAYELQGAR	1	6	1	K7EKW9		1520.77	0.002	0.1739	0
P02786	Transferrin receptor protein 1	TFRC	Transferrin receptor protein 1 OS=Homo sapiens GN=TFRC PE=1 SV=2 - [TFR1_HUMAN]	5.53	6	3	3	32	+	+	+	+	760	84.8179	6.60986
			Sequence	# PSMs	# Proteins	# Protein Groups	Protein Group Accessions	Modifications	MH+ [Da]	q-Value	PEP	# Missed Cleavages
			SAFSNLFGGEPLSYTR	18	3	1	P02786		1745.85	0	1.282e-06	0
			HPVTGQFLYQDSNWASK	5	4	1	P02786		1977.94	0	0.06191	0
			AFTYINLDK	9	5	1	P02786		1084.57	0	0.05724	0
Q96EY5	Multivesicular body subunit 12A	MVB12A	Multivesicular body subunit 12A OS=Homo sapiens GN=MVB12A PE=1 SV=1 - [MB12A_HUMAN]	5.49	4	1	1	7	+			+	273	28.7647	8.90967
			Sequence	# PSMs	# Proteins	# Protein Groups	Protein Group Accessions	Modifications	MH+ [Da]	q-Value	PEP	# Missed Cleavages
			LLPLGATDTAVFDVR	7	4	1	Q96EY5		1587.87	0	0.0101	0
P18827	Syndecan-1	SDC1	Syndecan-1 OS=Homo sapiens GN=SDC1 PE=1 SV=3 - [SDC1_HUMAN]	5.48	5	1	1	114	+	+	+	+	310	32.4419	4.62744
			Sequence	# PSMs	# Proteins	# Protein Groups	Protein Group Accessions	Modifications	MH+ [Da]	q-Value	PEP	# Missed Cleavages
			EGEAVVLPEVEPGLTAR	114	5	1	P18827		1765.93	0	0.0002443	0
P15311	Ezrin	EZR	Ezrin OS=Homo sapiens GN=EZR PE=1 SV=4 - [EZRI_HUMAN]	5.46	20	1	3	15	+	+	+	+	586	69.3697	6.26514
			Sequence	# PSMs	# Proteins	# Protein Groups	Protein Group Accessions	Modifications	MH+ [Da]	q-Value	PEP	# Missed Cleavages
			IGFPWSEIR	12	19	2	P15311;P26038		1104.58	0	0.01708	0
			APDFVFYAPR	2	19	2	P15311;P26038		1182.59	0	0.001364	0
			QLLTLSSELSQAR	1	7	1	P15311		1445.79	0	0.108	0
Q8IZP2	Putative protein FAM10A4	ST13P4	Putative protein FAM10A4 OS=Homo sapiens GN=ST13P4 PE=5 SV=1 - [ST134_HUMAN]	5.42	10	1	1	2			+		240	27.3897	5.08447
			Sequence	# PSMs	# Proteins	# Protein Groups	Protein Group Accessions	Modifications	MH+ [Da]	q-Value	PEP	# Missed Cleavages
			AIEINPDSAQPYK	2	10	1	Q8IZP2		1445.73	0	0.001772	0
P19823	Inter-alpha-trypsin inhibitor heavy chain H2	ITIH2	Inter-alpha-trypsin inhibitor heavy chain H2 OS=Homo sapiens GN=ITIH2 PE=1 SV=2 - [ITIH2_HUMAN]	5.39	6	5	5	401	+	+	+	+	946	106.397	6.85889
			Sequence	# PSMs	# Proteins	# Protein Groups	Protein Group Accessions	Modifications	MH+ [Da]	q-Value	PEP	# Missed Cleavages
			IQPSGGTNINEALLR	171	5	1	P19823		1582.86	0	2.102e-05	0
			FYNQVSTPLLR	151	5	1	P19823		1337.72	0	0.002744	0
			VQFELHYQEVK	36	5	1	P19823		1419.73	0	3.152e-06	0
			TILDDLR	36	5	1	P19823		845.473	0	0.0006913	0
			LGSYEHR	7	5	1	P19823		861.42	0	0.008335	0
O60635	Tetraspanin-1	TSPAN1	Tetraspanin-1 OS=Homo sapiens GN=TSPAN1 PE=1 SV=2 - [TSN1_HUMAN]	5.39	1	1	1	27	+		+	+	241	26.2832	5.24951
			Sequence	# PSMs	# Proteins	# Protein Groups	Protein Group Accessions	Modifications	MH+ [Da]	q-Value	PEP	# Missed Cleavages
			VEGCFNQLLYDIR	27	1	1	O60635	C4(Carbamidomethyl)	1626.79	0	5.314e-06	0
P13224	Platelet glycoprotein Ib beta chain	GP1BB	Platelet glycoprotein Ib beta chain OS=Homo sapiens GN=GP1BB PE=1 SV=1 - [GP1BB_HUMAN]	5.34	1	1	1	8			+	+	206	21.7038	9.30518
			Sequence	# PSMs	# Proteins	# Protein Groups	Protein Group Accessions	Modifications	MH+ [Da]	q-Value	PEP	# Missed Cleavages
			LLPYLAEDELR	8	1	1	P13224		1331.72	0	0.01183	0
P15153	Ras-related C3 botulinum toxin substrate 2	RAC2	Ras-related C3 botulinum toxin substrate 2 OS=Homo sapiens GN=RAC2 PE=1 SV=1 - [RAC2_HUMAN]	5.21	10	1	1	20	+		+		192	21.4151	7.60596
			Sequence	# PSMs	# Proteins	# Protein Groups	Protein Group Accessions	Modifications	MH+ [Da]	q-Value	PEP	# Missed Cleavages
			YLECSALTQR	20	10	1	P15153	C4(Carbamidomethyl)	1240.6	0	0.0091	0
P02751	Fibronectin	FN1	Fibronectin OS=Homo sapiens GN=FN1 PE=1 SV=4 - [FINC_HUMAN]	5.2	28	8	8	35	+	+	+	+	2386	262.46	5.70654
			Sequence	# PSMs	# Proteins	# Protein Groups	Protein Group Accessions	Modifications	MH+ [Da]	q-Value	PEP	# Missed Cleavages
			DDKESVPISDTIIPAVPPPTDLR	6	5	1	P02751		2475.3	0	0.05815	1
			SSPVVIDASTAIDAPSNLR	4	19	1	P02751		1913	0	0.003281	0
			DSMIWDCTCIGAGR	3	5	1	P02751	C7(Carbamidomethyl); C9(Carbamidomethyl)	1641.68	0	0.02402	0
			WLPSSSPVTGYR	7	17	1	P02751		1349.68	0	0.000781	0
			SYTITGLQPGTDYK	2	18	1	P02751		1543.76	0	0.002843	0
			DLQFVEVTDVK	11	5	1	P02751		1292.67	0	0.1162	0
			VDVIPVNLPGEHGQR	1	5	1	P02751		1629.87	0.001	0.08177	0
			EYLGAICSCTCFGGQR	1	16	1	P02751	C7(Carbamidomethyl); C9(Carbamidomethyl); C11(Carbamidomethyl)	1878.79	0.003	0.1334	0
Q6NXT2	Histone H3.3C	H3F3C	Histone H3.3C OS=Homo sapiens GN=H3F3C PE=1 SV=3 - [H3C_HUMAN]	5.19	13	1	1	7			+	+	135	15.2044	11.1069
			Sequence	# PSMs	# Proteins	# Protein Groups	Protein Group Accessions	Modifications	MH+ [Da]	q-Value	PEP	# Missed Cleavages
			STELLIR	7	13	1	Q6NXT2		831.494	0.001	0.06704	0
O60716	Catenin delta-1	CTNND1	Catenin delta-1 OS=Homo sapiens GN=CTNND1 PE=1 SV=1 - [CTND1_HUMAN]	4.96	6	4	4	10	+			+	968	108.103	6.22705
			Sequence	# PSMs	# Proteins	# Protein Groups	Protein Group Accessions	Modifications	MH+ [Da]	q-Value	PEP	# Missed Cleavages
			ALSAIADLLTNEHER	3	5	1	O60716		1652.86	0	0.01203	0
			GYELLFQPEVVR	4	5	1	O60716		1449.78	0	0.02287	0
			LVENCVCLLR	2	5	1	O60716	C5(Carbamidomethyl); C7(Carbamidomethyl)	1275.65	0	0.1011	0
			SGDLGDMEPLK	1	6	1	O60716		1161.54	0.002	0.01396	0
P13473	Lysosome-associated membrane glycoprotein 2	LAMP2	Lysosome-associated membrane glycoprotein 2 OS=Homo sapiens GN=LAMP2 PE=1 SV=2 - [LAMP2_HUMAN]	4.88	3	2	2	6	+			+	410	44.9323	5.63037
			Sequence	# PSMs	# Proteins	# Protein Groups	Protein Group Accessions	Modifications	MH+ [Da]	q-Value	PEP	# Missed Cleavages
			IPLNDLFR	5	3	1	P13473		987.563	0.001	0.1481	0
			GILTVDELLAIR	1	1	1	P13473		1312.78	0.005	0.07121	0
P26038	Moesin	MSN	Moesin OS=Homo sapiens GN=MSN PE=1 SV=3 - [MOES_HUMAN]	4.68	14	1	3	15	+	+	+	+	577	67.7778	6.40479
			Sequence	# PSMs	# Proteins	# Protein Groups	Protein Group Accessions	Modifications	MH+ [Da]	q-Value	PEP	# Missed Cleavages
			IGFPWSEIR	12	19	2	P15311;P26038		1104.58	0	0.01708	0
			APDFVFYAPR	2	19	2	P15311;P26038		1182.59	0	0.001364	0
			ALELEQER	1	1	1	P26038		987.511	0.001	0.1657	0
O75954	Tetraspanin-9	TSPAN9	Tetraspanin-9 OS=Homo sapiens GN=TSPAN9 PE=1 SV=1 - [TSN9_HUMAN]	4.6	2	1	1	3		+		+	239	26.7605	7.6792
			Sequence	# PSMs	# Proteins	# Protein Groups	Protein Group Accessions	Modifications	MH+ [Da]	q-Value	PEP	# Missed Cleavages
			NAWNIIQAEMR	3	2	1	O75954		1345.66	0	0.02025	0
P27701	CD82 antigen	CD82	CD82 antigen OS=Homo sapiens GN=CD82 PE=1 SV=1 - [CD82_HUMAN]	4.49	3	1	1	8				+	267	29.6058	5.23682
			Sequence	# PSMs	# Proteins	# Protein Groups	Protein Group Accessions	Modifications	MH+ [Da]	q-Value	PEP	# Missed Cleavages
			QEMGGIVTELIR	8	3	1	P27701		1345.71	0	0.00203	0
Q86X29	Lipolysis-stimulated lipoprotein receptor	LSR	Lipolysis-stimulated lipoprotein receptor OS=Homo sapiens GN=LSR PE=1 SV=4 - [LSR_HUMAN]	4.47	6	2	2	4	+		+	+	649	71.3939	7.97217
			Sequence	# PSMs	# Proteins	# Protein Groups	Protein Group Accessions	Modifications	MH+ [Da]	q-Value	PEP	# Missed Cleavages
			QGNAVTLGDYYQGR	2	6	1	Q86X29		1541.73	0	0.1471	0
			SSSAGGQGSYVPLLR	2	3	1	Q86X29		1478.76	0	0.1035	0
C9J3F6	TBC1 domain family member 5	TBC1D5	TBC1 domain family member 5 OS=Homo sapiens GN=TBC1D5 PE=2 SV=1 - [C9J3F6_HUMAN]	4.22	2	1	1	1			+		593	67.4914	7.79639
			Sequence	# PSMs	# Proteins	# Protein Groups	Protein Group Accessions	Modifications	MH+ [Da]	q-Value	PEP	# Missed Cleavages
			ESEEELEAQISFLQGQLNDLDAMCK	1	2	1	C9J3F6	M23(Oxidation); C24(Carbamidomethyl)	2913.31	0.009	0.107	0
P08962	CD63 antigen	CD63	CD63 antigen OS=Homo sapiens GN=CD63 PE=1 SV=2 - [CD63_HUMAN]	4.2	7	1	1	36	+		+	+	238	25.6191	7.81104
			Sequence	# PSMs	# Proteins	# Protein Groups	Protein Group Accessions	Modifications	MH+ [Da]	q-Value	PEP	# Missed Cleavages
			VMSEFNNNFR	36	7	1	P08962		1257.57	0	0.06295	0
V9GYT9	Probable E3 ubiquitin-protein ligase HECTD4 (Fragment)	HECTD4	Probable E3 ubiquitin-protein ligase HECTD4 (Fragment) OS=Homo sapiens GN=HECTD4 PE=4 SV=1 - [V9GYT9_HUMAN]	4.2	1	1	1	1	+				262	29.4863	8.44092
			Sequence	# PSMs	# Proteins	# Protein Groups	Protein Group Accessions	Modifications	MH+ [Da]	q-Value	PEP	# Missed Cleavages
			GQCLHLPWPCR	1	1	1	V9GYT9	C3(Carbamidomethyl); C10(Carbamidomethyl)	1423.67	0.002	0.1949	0
P06733	Alpha-enolase	ENO1	Alpha-enolase OS=Homo sapiens GN=ENO1 PE=1 SV=2 - [ENOA_HUMAN]	4.15	14	1	1	5				+	434	47.1393	7.38623
			Sequence	# PSMs	# Proteins	# Protein Groups	Protein Group Accessions	Modifications	MH+ [Da]	q-Value	PEP	# Missed Cleavages
			AAVPSGASTGIYEALELR	5	14	1	P06733		1804.94	0	0.0001135	0
P31944	Caspase-14	CASP14	Caspase-14 OS=Homo sapiens GN=CASP14 PE=1 SV=2 - [CASPE_HUMAN]	4.13	1	1	1	4			+		242	27.662	5.57959
			Sequence	# PSMs	# Proteins	# Protein Groups	Protein Group Accessions	Modifications	MH+ [Da]	q-Value	PEP	# Missed Cleavages
			TNPEIQSTLR	4	1	1	P31944		1158.61	0	0.001169	0
P12109	Collagen alpha-1(VI) chain	COL6A1	Collagen alpha-1(VI) chain OS=Homo sapiens GN=COL6A1 PE=1 SV=3 - [CO6A1_HUMAN]	4.09	5	3	3	25	+		+	+	1028	108.462	5.42725
			Sequence	# PSMs	# Proteins	# Protein Groups	Protein Group Accessions	Modifications	MH+ [Da]	q-Value	PEP	# Missed Cleavages
			LLLFSDGNSQGATPAAIEK	12	2	1	P12109		1932	0	0.002613	0
			VFSVAITPDHLEPR	11	4	1	P12109		1580.84	0	0.0006924	0
			IALVITDGR	2	2	1	P12109		957.573	0	0.006989	0
Q9UPV9	Trafficking kinesin-binding protein 1	TRAK1	Trafficking kinesin-binding protein 1 OS=Homo sapiens GN=TRAK1 PE=1 SV=1 - [TRAK1_HUMAN]	4.09	5	2	2	2				+	953	105.974	5.84619
			Sequence	# PSMs	# Proteins	# Protein Groups	Protein Group Accessions	Modifications	MH+ [Da]	q-Value	PEP	# Missed Cleavages
			MALVFQFGQPVR	1	4	1	Q9UPV9	M1(Oxidation)	1408.73	0.004	0.3069	0
			AHVPTLTEEQGPLLCGPPGPAPALVPR	1	2	1	Q9UPV9	C15(Carbamidomethyl)	2774.47	0.008	0.1268	0
H7C543	CD166 antigen (Fragment)	ALCAM	CD166 antigen (Fragment) OS=Homo sapiens GN=ALCAM PE=4 SV=1 - [H7C543_HUMAN]	4.07	4	1	1	1				+	344	38.2243	5.57959
			Sequence	# PSMs	# Proteins	# Protein Groups	Protein Group Accessions	Modifications	MH+ [Da]	q-Value	PEP	# Missed Cleavages
			ESLTLIVEGKPQIK	1	4	1	H7C543		1554.91	0.005	0.1954	0
P16112	Aggrecan core protein	ACAN	Aggrecan core protein OS=Homo sapiens GN=ACAN PE=1 SV=2 - [PGCA_HUMAN]	3.98	7	8	8	182	+	+	+	+	2415	250.04	4.18311
			Sequence	# PSMs	# Proteins	# Protein Groups	Protein Group Accessions	Modifications	MH+ [Da]	q-Value	PEP	# Missed Cleavages
			GTVACGEPPVVEHAR	66	5	1	P16112	C5(Carbamidomethyl)	1578.77	0	0.09335	0
			YPIVSPR	34	6	1	P16112		831.473	0	0.00816	0
			EGCYGDKDEFPGVR	18	6	1	P16112	C3(Carbamidomethyl)	1628.7	0	0.003144	1
			FTFQEAANECR	12	6	1	P16112	C10(Carbamidomethyl)	1372.59	0	0.006255	0
			LEGEVFFATR	22	6	1	P16112		1168.6	0	0.01052	0
			EKEVVLLVATEGR	4	6	1	P16112		1442.82	0	0.008868	1
			CYAGWLADGSLR	12	6	1	P16112	C1(Carbamidomethyl)	1368.63	0	0.001208	0
			TPCVGDKDSSPGVR	14	6	1	P16112	C3(Carbamidomethyl)	1474.7	0	0.001684	1
Q8WWI5	Choline transporter-like protein 1	SLC44A1	Choline transporter-like protein 1 OS=Homo sapiens GN=SLC44A1 PE=1 SV=1 - [CTL1_HUMAN]	3.96	4	2	2	4				+	657	73.2533	8.60205
			Sequence	# PSMs	# Proteins	# Protein Groups	Protein Group Accessions	Modifications	MH+ [Da]	q-Value	PEP	# Missed Cleavages
			DAFVILVENALR	3	4	1	Q8WWI5		1359.76	0	0.0232	0
			LEAIPNSGMDHTQR	1	1	1	Q8WWI5		1568.75	0.004	0.1866	0
P01023	Alpha-2-macroglobulin	A2M	Alpha-2-macroglobulin OS=Homo sapiens GN=A2M PE=1 SV=3 - [A2MG_HUMAN]	3.93	3	4	6	778	+	+	+	+	1474	163.188	6.45557
			Sequence	# PSMs	# Proteins	# Protein Groups	Protein Group Accessions	Modifications	MH+ [Da]	q-Value	PEP	# Missed Cleavages
			QTVSWAVTPK	195	2	1	P01023		1116.61	0	2.463e-05	0
			LPPNVVEESAR	337	1	1	P01023		1210.64	0	0.000477	0
			ATVLNYLPK	82	5	2	P01023;P20742		1018.59	0	1e-11	0
			MVSGFIPLKPTVK	102	3	2	P01023;P20742		1416.83	0	0.001933	0
			MVSGFIPLKPTVK	47	3	2	P01023;P20742	M1(Oxidation)	1432.82	0	0.002218	0
			DLKPAIVK	10	1	1	P01023		883.561	0.001	0.03594	0
			GEAFTLK	5	2	1	P01023		765.414	0.002	0.03615	0
P16070	CD44 antigen	CD44	CD44 antigen OS=Homo sapiens GN=CD44 PE=1 SV=3 - [CD44_HUMAN]	3.91	9	2	2	34	+		+	+	742	81.4874	5.32568
			Sequence	# PSMs	# Proteins	# Protein Groups	Protein Group Accessions	Modifications	MH+ [Da]	q-Value	PEP	# Missed Cleavages
			LVINSGNGAVEDR	21	9	1	P16070		1343.69	0	0.0001697	0
			ESSETPDQFMTADETR	13	8	1	P16070		1843.76	0	0.0001395	0
P02649	Apolipoprotein E	APOE	Apolipoprotein E OS=Homo sapiens GN=APOE PE=1 SV=1 - [APOE_HUMAN]	3.79	2	1	1	16			+	+	317	36.1318	5.73193
			Sequence	# PSMs	# Proteins	# Protein Groups	Protein Group Accessions	Modifications	MH+ [Da]	q-Value	PEP	# Missed Cleavages
			SWFEPLVEDMQR	16	2	1	P02649		1536.71	0	0.0002205	0
P02748	Complement component C9	C9	Complement component C9 OS=Homo sapiens GN=C9 PE=1 SV=2 - [CO9_HUMAN]	3.76	1	2	2	25	+	+	+	+	559	63.1327	5.59229
			Sequence	# PSMs	# Proteins	# Protein Groups	Protein Group Accessions	Modifications	MH+ [Da]	q-Value	PEP	# Missed Cleavages
			AIEDYINEFSVR	21	1	1	P02748		1455.71	0	0.05664	0
			VVEESELAR	4	1	1	P02748		1031.54	0.001	0.07416	0
P02452	Collagen alpha-1(I) chain	COL1A1	Collagen alpha-1(I) chain OS=Homo sapiens GN=COL1A1 PE=1 SV=5 - [CO1A1_HUMAN]	3.76	4	3	3	12	+		+		1464	138.857	5.79541
			Sequence	# PSMs	# Proteins	# Protein Groups	Protein Group Accessions	Modifications	MH+ [Da]	q-Value	PEP	# Missed Cleavages
			DGEAGAQGPPGPAGPAGER	10	4	1	P02452		1690.77	0	0.01654	0
			GSPGADGPAGAPGTPGPQGIAGQR	1	1	1	P02452		2073.01	0	8.655e-06	0
			GQAGVMGFPGPK	1	3	1	P02452	M6(Oxidation)	1161.57	0.003	0.04521	0
P98172	Ephrin-B1	EFNB1	Ephrin-B1 OS=Homo sapiens GN=EFNB1 PE=1 SV=1 - [EFNB1_HUMAN]	3.76	1	1	1	1			+		346	37.9825	8.93896
			Sequence	# PSMs	# Proteins	# Protein Groups	Protein Group Accessions	Modifications	MH+ [Da]	q-Value	PEP	# Missed Cleavages
			AAALSLSTLASPK	1	1	1	P98172		1229.71	0.005	0.1927	0
O95445	Apolipoprotein M	APOM	Apolipoprotein M OS=Homo sapiens GN=APOM PE=1 SV=2 - [APOM_HUMAN]	3.72	1	1	1	1		+			188	21.2394	6.01123
			Sequence	# PSMs	# Proteins	# Protein Groups	Protein Group Accessions	Modifications	MH+ [Da]	q-Value	PEP	# Missed Cleavages
			AFLLTPR	1	1	1	O95445		817.492	0.006	0.124	0
P07996	Thrombospondin-1	THBS1	Thrombospondin-1 OS=Homo sapiens GN=THBS1 PE=1 SV=2 - [TSP1_HUMAN]	3.68	6	3	3	8	+			+	1170	129.3	4.94482
			Sequence	# PSMs	# Proteins	# Protein Groups	Protein Group Accessions	Modifications	MH+ [Da]	q-Value	PEP	# Missed Cleavages
			FVFGTTPEDILR	6	4	1	P07996		1394.73	0	0.03805	0
			DDDYAGFVFGYQSSSR	1	5	1	P07996		1813.77	0.001	0.1526	0
			GGVNDNFQGVLQNVR	1	4	1	P07996		1616.81	0.005	0.1911	0
P05026	Sodium/potassium-transporting ATPase subunit beta-1	ATP1B1	Sodium/potassium-transporting ATPase subunit beta-1 OS=Homo sapiens GN=ATP1B1 PE=1 SV=1 - [AT1B1_HUMAN]	3.63	5	1	1	2				+	303	35.0389	8.52881
			Sequence	# PSMs	# Proteins	# Protein Groups	Protein Group Accessions	Modifications	MH+ [Da]	q-Value	PEP	# Missed Cleavages
			SYEAYVLNIVR	2	5	1	P05026		1326.71	0	0.00787	0
D3DXC9	Serine hydroxymethyltransferase	SHMT1	Serine hydroxymethyltransferase OS=Homo sapiens GN=SHMT1 PE=3 SV=1 - [D3DXC9_HUMAN]	3.6	1	1	1	1	+				444	49.0309	7.69385
			Sequence	# PSMs	# Proteins	# Protein Groups	Protein Group Accessions	Modifications	MH+ [Da]	q-Value	PEP	# Missed Cleavages
			KGVAVALKQAMTLEFK	1	1	1	D3DXC9	M11(Oxidation)	1750	0.001	0.131	2
Q15256	Receptor-type tyrosine-protein phosphatase R	PTPRR	Receptor-type tyrosine-protein phosphatase R OS=Homo sapiens GN=PTPRR PE=1 SV=2 - [PTPRR_HUMAN]	3.5	1	1	1	2			+		657	73.7874	8.33838
			Sequence	# PSMs	# Proteins	# Protein Groups	Protein Group Accessions	Modifications	MH+ [Da]	q-Value	PEP	# Missed Cleavages
			SLNINVLHQSLSQFGITEVSPEK	2	1	1	Q15256		2540.34	0.001	0.1507	0
Q00610	Clathrin heavy chain 1	CLTC	Clathrin heavy chain 1 OS=Homo sapiens GN=CLTC PE=1 SV=5 - [CLH1_HUMAN]	3.4	5	4	4	10	+		+	+	1675	191.493	5.69385
			Sequence	# PSMs	# Proteins	# Protein Groups	Protein Group Accessions	Modifications	MH+ [Da]	q-Value	PEP	# Missed Cleavages
			NNLAGAEELFAR	4	1	1	Q00610		1304.66	0	0.08281	0
			ECFGACLFTCYDLLRPDVVLETAWR	4	5	1	Q00610	C2(Carbamidomethyl); C6(Carbamidomethyl); C10(Carbamidomethyl)	3091.44	0	0.003151	0
			LLLPWLEAR	1	1	1	Q00610		1110.67	0.001	0.103	0
			LLYNNVSNFGR	1	2	1	Q00610		1296.67	0.002	0.1884	0
P17600	Synapsin-1	SYN1	Synapsin-1 OS=Homo sapiens GN=SYN1 PE=1 SV=3 - [SYN1_HUMAN]	3.4	1	1	1	5				+	705	74.0656	9.83252
			Sequence	# PSMs	# Proteins	# Protein Groups	Protein Group Accessions	Modifications	MH+ [Da]	q-Value	PEP	# Missed Cleavages
			LWVDTCSEIFGGLDICAVEALHGK	5	1	1	P17600	C6(Carbamidomethyl); C16(Carbamidomethyl)	2690.29	0	2.938e-06	0
Q06033	Inter-alpha-trypsin inhibitor heavy chain H3	ITIH3	Inter-alpha-trypsin inhibitor heavy chain H3 OS=Homo sapiens GN=ITIH3 PE=1 SV=2 - [ITIH3_HUMAN]	3.37	3	4	4	56	+		+	+	890	99.7865	5.74463
			Sequence	# PSMs	# Proteins	# Protein Groups	Protein Group Accessions	Modifications	MH+ [Da]	q-Value	PEP	# Missed Cleavages
			EVSFDVELPK	47	3	1	Q06033		1162.6	0	0.006021	0
			VTFELTYEELLKR	4	3	1	Q06033		1640.89	0	0.000582	1
			VTFELTYEELLK	4	3	1	Q06033		1484.79	0	0.001245	0
			GISMLNK	1	1	1	Q06033		762.417	0.009	0.08851	0
Q9C0I1	Myotubularin-related protein 12	MTMR12	Myotubularin-related protein 12 OS=Homo sapiens GN=MTMR12 PE=1 SV=2 - [MTMRC_HUMAN]	3.35	1	1	1	1				+	747	86.0928	6.62451
			Sequence	# PSMs	# Proteins	# Protein Groups	Protein Group Accessions	Modifications	MH+ [Da]	q-Value	PEP	# Missed Cleavages
			EGQDTQSKPLNLLTVWDWSVQFEPK	1	1	1	Q9C0I1		2945.47	0.003	0.03608	0
P20073	Annexin A7	ANXA7	Annexin A7 OS=Homo sapiens GN=ANXA7 PE=1 SV=3 - [ANXA7_HUMAN]	3.28	7	1	1	2				+	488	52.7058	5.68115
			Sequence	# PSMs	# Proteins	# Protein Groups	Protein Group Accessions	Modifications	MH+ [Da]	q-Value	PEP	# Missed Cleavages
			GFGTDEQAIVDVVANR	2	7	1	P20073		1690.84	0	0.05068	0
Q9NP79	Vacuolar protein sorting-associated protein VTA1 homolog	VTA1	Vacuolar protein sorting-associated protein VTA1 homolog OS=Homo sapiens GN=VTA1 PE=1 SV=1 - [VTA1_HUMAN]	3.26	5	1	1	2				+	307	33.8579	6.29053
			Sequence	# PSMs	# Proteins	# Protein Groups	Protein Group Accessions	Modifications	MH+ [Da]	q-Value	PEP	# Missed Cleavages
			MFLYADNEDR	2	5	1	Q9NP79		1273.55	0	0.002343	0
P14543	Nidogen-1	NID1	Nidogen-1 OS=Homo sapiens GN=NID1 PE=1 SV=3 - [NID1_HUMAN]	3.21	6	4	4	32	+	+	+	+	1247	136.291	5.2876
			Sequence	# PSMs	# Proteins	# Protein Groups	Protein Group Accessions	Modifications	MH+ [Da]	q-Value	PEP	# Missed Cleavages
			GNLYWTDWNR	7	5	1	P14543		1324.61	0	0.1012	0
			YALSNSIGPVR	9	2	1	P14543		1176.64	0	0.01249	0
			VLFETDLVNPR	14	1	1	P14543		1302.7	0	0.0001197	0
			GIVTDSVR	2	1	1	P14543		846.467	0.001	0.06152	0
P04004	Vitronectin	VTN	Vitronectin OS=Homo sapiens GN=VTN PE=1 SV=1 - [VTNC_HUMAN]	3.14	2	1	1	88	+	+	+	+	478	54.2712	5.79541
			Sequence	# PSMs	# Proteins	# Protein Groups	Protein Group Accessions	Modifications	MH+ [Da]	q-Value	PEP	# Missed Cleavages
			DVWGIEGPIDAAFTR	88	2	1	P04004		1646.82	0	0.001517	0
Q8N9H8	Exonuclease mut-7 homolog	EXD3	Exonuclease mut-7 homolog OS=Homo sapiens GN=EXD3 PE=1 SV=3 - [MUT7_HUMAN]	3.08	1	1	1	1				+	876	96.5368	8.22119
			Sequence	# PSMs	# Proteins	# Protein Groups	Protein Group Accessions	Modifications	MH+ [Da]	q-Value	PEP	# Missed Cleavages
			ASAPAAPRQVPVAVAVSEGAAPQIPAR	1	1	1	Q8N9H8		2581.41	0.008	0.2366	1
P11169	Solute carrier family 2, facilitated glucose transporter member 3	SLC2A3	Solute carrier family 2, facilitated glucose transporter member 3 OS=Homo sapiens GN=SLC2A3 PE=1 SV=1 - [GTR3_HUMAN]	3.02	9	1	2	3		+		+	496	53.8893	7.1958
			Sequence	# PSMs	# Proteins	# Protein Groups	Protein Group Accessions	Modifications	MH+ [Da]	q-Value	PEP	# Missed Cleavages
			FLLINR	1	15	2	P11166;P11169		775.481	0	0.2453	0
			QVTVLELFR	2	8	1	P11169		1104.64	0	0.01216	0
P02788	Lactotransferrin	LTF	Lactotransferrin OS=Homo sapiens GN=LTF PE=1 SV=6 - [TRFL_HUMAN]	2.96	12	2	2	11	+	+	+	+	710	78.1319	8.11865
			Sequence	# PSMs	# Proteins	# Protein Groups	Protein Group Accessions	Modifications	MH+ [Da]	q-Value	PEP	# Missed Cleavages
			CGLVPVLAENYK	9	12	1	P02788	C1(Carbamidomethyl)	1362.71	0	0.0008605	0
			YYGYTGAFR	2	12	1	P02788		1097.5	0.001	0.06925	0
H7BY36	RNA-binding protein EWS (Fragment)	EWSR1	RNA-binding protein EWS (Fragment) OS=Homo sapiens GN=EWSR1 PE=4 SV=1 - [H7BY36_HUMAN]	2.92	1	1	1	1	+				308	32.1604	9.81787
			Sequence	# PSMs	# Proteins	# Protein Groups	Protein Group Accessions	Modifications	MH+ [Da]	q-Value	PEP	# Missed Cleavages
			TECNQCGDR	1	1	1	H7BY36	C3(Carbamidomethyl); C6(Carbamidomethyl)	1139.42	0.006	0.2028	0
Q05DN0	PIBF1 protein (Fragment)	PIBF1	PIBF1 protein (Fragment) OS=Homo sapiens GN=PIBF1 PE=2 SV=1 - [Q05DN0_HUMAN]	2.9	3	1	1	1	+				414	49.653	6.34131
			Sequence	# PSMs	# Proteins	# Protein Groups	Protein Group Accessions	Modifications	MH+ [Da]	q-Value	PEP	# Missed Cleavages
			DALEQEVIELRR	1	3	1	Q05DN0		1470.79	0.001	0.1087	1
Q3SY00	Testis-specific protein 10-interacting protein	TSGA10IP	Testis-specific protein 10-interacting protein OS=Homo sapiens GN=TSGA10IP PE=2 SV=1 - [T10IP_HUMAN]	2.88	1	1	1	5	+		+	+	556	62.3116	10.0522
			Sequence	# PSMs	# Proteins	# Protein Groups	Protein Group Accessions	Modifications	MH+ [Da]	q-Value	PEP	# Missed Cleavages
			GELGSEPPSGLQLPGR	5	1	1	Q3SY00		1593.81	0	0.006768	0
P0DJG4	Testicular haploid expressed gene protein-like	THEGL	Testicular haploid expressed gene protein-like OS=Homo sapiens GN=THEGL PE=2 SV=1 - [THEGL_HUMAN]	2.8	1	1	1	1			+		465	52.9953	9.23193
			Sequence	# PSMs	# Proteins	# Protein Groups	Protein Group Accessions	Modifications	MH+ [Da]	q-Value	PEP	# Missed Cleavages
			ISLSTLSAIATPR	1	1	1	P0DJG4		1329.77	0.003	0.1325	0
Q9H6D7	HAUS augmin-like complex subunit 4	HAUS4	HAUS augmin-like complex subunit 4 OS=Homo sapiens GN=HAUS4 PE=1 SV=1 - [HAUS4_HUMAN]	2.75	2	1	1	6	+	+	+		363	42.373	5.68115
			Sequence	# PSMs	# Proteins	# Protein Groups	Protein Group Accessions	Modifications	MH+ [Da]	q-Value	PEP	# Missed Cleavages
			ILSDTYTVEK	6	2	1	Q9H6D7		1168.61	0	0.1501	0
Q8IWA5	Choline transporter-like protein 2	SLC44A2	Choline transporter-like protein 2 OS=Homo sapiens GN=SLC44A2 PE=1 SV=3 - [CTL2_HUMAN]	2.69	1	1	1	2				+	706	80.0705	8.57275
			Sequence	# PSMs	# Proteins	# Protein Groups	Protein Group Accessions	Modifications	MH+ [Da]	q-Value	PEP	# Missed Cleavages
			GEAGSDVSLVDLGFQTDFR	2	1	1	Q8IWA5		2012.96	0	0.01446	0
P29317	Ephrin type-A receptor 2	EPHA2	Ephrin type-A receptor 2 OS=Homo sapiens GN=EPHA2 PE=1 SV=2 - [EPHA2_HUMAN]	2.56	3	2	2	4			+		976	108.197	6.22705
			Sequence	# PSMs	# Proteins	# Protein Groups	Protein Group Accessions	Modifications	MH+ [Da]	q-Value	PEP	# Missed Cleavages
			VIGAGEFGEVYK	2	2	1	P29317		1268.65	0.001	0.0661	0
			LPSTSGSEGVPFR	2	3	1	P29317		1333.67	0.001	0.06526	0
Q9P287	BRCA2 and CDKN1A-interacting protein	BCCIP	BRCA2 and CDKN1A-interacting protein OS=Homo sapiens GN=BCCIP PE=1 SV=1 - [BCCIP_HUMAN]	2.55	3	1	1	3			+		314	35.9567	4.61475
			Sequence	# PSMs	# Proteins	# Protein Groups	Protein Group Accessions	Modifications	MH+ [Da]	q-Value	PEP	# Missed Cleavages
			LLQQLFLK	3	3	1	Q9P287		1002.63	0.001	0.09255	0
F8WE53	Lysine ketoglutarate reductase	AASS	Lysine ketoglutarate reductase OS=Homo sapiens GN=AASS PE=2 SV=1 - [F8WE53_HUMAN]	2.54	3	1	1	4	+	+			511	56.9101	6.88818
			Sequence	# PSMs	# Proteins	# Protein Groups	Protein Group Accessions	Modifications	MH+ [Da]	q-Value	PEP	# Missed Cleavages
			DAGYEISLGLMPK	4	3	1	F8WE53		1393.7	0.001	0.1461	0
P01024	Complement C3	C3	Complement C3 OS=Homo sapiens GN=C3 PE=1 SV=2 - [CO3_HUMAN]	2.47	2	3	3	40	+		+	+	1663	187.03	6.40479
			Sequence	# PSMs	# Proteins	# Protein Groups	Protein Group Accessions	Modifications	MH+ [Da]	q-Value	PEP	# Missed Cleavages
			ILLQGTPVAQMTEDAVDAER	33	2	1	P01024		2157.09	0	0.008095	0
			GYTQQLAFR	5	2	1	P01024		1083.56	0	0.002299	0
			EVVADSVWVDVK	2	2	1	P01024		1345.7	0.001	0.01718	0
Q96P63	Serpin B12	SERPINB12	Serpin B12 OS=Homo sapiens GN=SERPINB12 PE=1 SV=1 - [SPB12_HUMAN]	2.47	2	1	1	1			+		405	46.2471	5.52881
			Sequence	# PSMs	# Proteins	# Protein Groups	Protein Group Accessions	Modifications	MH+ [Da]	q-Value	PEP	# Missed Cleavages
			TDYTLSIANR	1	2	1	Q96P63		1153.59	0.006	0.0876	0
P00439	Phenylalanine-4-hydroxylase	PAH	Phenylalanine-4-hydroxylase OS=Homo sapiens GN=PAH PE=1 SV=1 - [PH4H_HUMAN]	2.43	5	1	1	12	+		+	+	452	51.8295	6.59521
			Sequence	# PSMs	# Proteins	# Protein Groups	Protein Group Accessions	Modifications	MH+ [Da]	q-Value	PEP	# Missed Cleavages
			IEVLDNTQQLK	12	5	1	P00439		1300.7	0	0.1177	0
P00533	Epidermal growth factor receptor	EGFR	Epidermal growth factor receptor OS=Homo sapiens GN=EGFR PE=1 SV=2 - [EGFR_HUMAN]	2.4	12	2	2	3			+	+	1210	134.19	6.68311
			Sequence	# PSMs	# Proteins	# Protein Groups	Protein Group Accessions	Modifications	MH+ [Da]	q-Value	PEP	# Missed Cleavages
			ELVEPLTPSGEAPNQALLR	1	9	1	P00533		2034.09	0.002	0.1641	0
			IPLENLQIIR	2	11	1	P00533		1208.74	0.003	0.04715	0
Q86VE9	Serine incorporator 5	SERINC5	Serine incorporator 5 OS=Homo sapiens GN=SERINC5 PE=2 SV=1 - [SERC5_HUMAN]	2.36	2	1	1	10	+		+		423	46.9772	7.62061
			Sequence	# PSMs	# Proteins	# Protein Groups	Protein Group Accessions	Modifications	MH+ [Da]	q-Value	PEP	# Missed Cleavages
			YAAPELEIAR	10	2	1	Q86VE9		1132.6	0	0.09011	0
P23229	Integrin alpha-6	ITGA6	Integrin alpha-6 OS=Homo sapiens GN=ITGA6 PE=1 SV=5 - [ITA6_HUMAN]	2.3	2	2	2	3	+		+		1130	126.526	6.60986
			Sequence	# PSMs	# Proteins	# Protein Groups	Protein Group Accessions	Modifications	MH+ [Da]	q-Value	PEP	# Missed Cleavages
			DEITFVSGAPR	2	2	1	P23229		1191.6	0.001	0.06215	0
			LIATFPDTLTYSAYR	1	1	1	P23229		1731.89	0.005	0.2682	0
P20742	Pregnancy zone protein	PZP	Pregnancy zone protein OS=Homo sapiens GN=PZP PE=1 SV=4 - [PZP_HUMAN]	2.29	4	1	3	253	+	+	+	+	1482	163.76	6.37939
			Sequence	# PSMs	# Proteins	# Protein Groups	Protein Group Accessions	Modifications	MH+ [Da]	q-Value	PEP	# Missed Cleavages
			ATVLNYLPK	82	5	2	P01023;P20742		1018.59	0	1e-11	0
			MVSGFIPLKPTVK	102	3	2	P01023;P20742		1416.83	0	0.001933	0
			MVSGFIPLKPTVK	47	3	2	P01023;P20742	M1(Oxidation)	1432.82	0	0.002218	0
			DLFHCVSFTLPR	22	3	1	P20742	C5(Carbamidomethyl)	1491.74	0	0.0444	0
A8K855	EF-hand calcium-binding domain-containing protein 7	EFCAB7	EF-hand calcium-binding domain-containing protein 7 OS=Homo sapiens GN=EFCAB7 PE=2 SV=1 - [EFCB7_HUMAN]	2.23	1	1	1	1	+				629	71.935	6.37939
			Sequence	# PSMs	# Proteins	# Protein Groups	Protein Group Accessions	Modifications	MH+ [Da]	q-Value	PEP	# Missed Cleavages
			QGFMDLNLMEANDR	1	1	1	A8K855	M4(Oxidation); M9(Oxidation)	1685.74	0.006	0.2246	0
O43167	Zinc finger and BTB domain-containing protein 24	ZBTB24	Zinc finger and BTB domain-containing protein 24 OS=Homo sapiens GN=ZBTB24 PE=1 SV=2 - [ZBT24_HUMAN]	2.15	1	1	1	1	+				697	78.2328	7.60596
			Sequence	# PSMs	# Proteins	# Protein Groups	Protein Group Accessions	Modifications	MH+ [Da]	q-Value	PEP	# Missed Cleavages
			MHTGERPYTCTVCSK	1	1	1	O43167	C10(Carbamidomethyl); C13(Carbamidomethyl)	1826.8	0.007	0.2321	0
E7EMF1	Integrin alpha-2	ITGA2	Integrin alpha-2 OS=Homo sapiens GN=ITGA2 PE=2 SV=1 - [E7EMF1_HUMAN]	2.09	3	1	1	2	+		+		815	88.5061	5.22412
			Sequence	# PSMs	# Proteins	# Protein Groups	Protein Group Accessions	Modifications	MH+ [Da]	q-Value	PEP	# Missed Cleavages
			DCGEDGLCISDLVLDVR	2	3	1	E7EMF1	C2(Carbamidomethyl); C8(Carbamidomethyl)	1935.87	0	0.1117	0
P02675	Fibrinogen beta chain	FGB	Fibrinogen beta chain OS=Homo sapiens GN=FGB PE=1 SV=2 - [FIBB_HUMAN]	2.04	5	1	1	4			+	+	491	55.8923	8.26514
			Sequence	# PSMs	# Proteins	# Protein Groups	Protein Group Accessions	Modifications	MH+ [Da]	q-Value	PEP	# Missed Cleavages
			EDGGGWWYNR	4	5	1	P02675		1239.52	0	0.003916	0
Q15758	Neutral amino acid transporter B(0)	SLC1A5	Neutral amino acid transporter B(0) OS=Homo sapiens GN=SLC1A5 PE=1 SV=2 - [AAAT_HUMAN]	2.03	3	1	1	2				+	541	56.5623	5.47803
			Sequence	# PSMs	# Proteins	# Protein Groups	Protein Group Accessions	Modifications	MH+ [Da]	q-Value	PEP	# Missed Cleavages
			EVLDSFLDLAR	2	3	1	Q15758		1277.67	0	0.009135	0
P02679	Fibrinogen gamma chain	FGG	Fibrinogen gamma chain OS=Homo sapiens GN=FGG PE=1 SV=3 - [FIBG_HUMAN]	1.99	3	1	1	36	+	+	+		453	51.4789	5.61768
			Sequence	# PSMs	# Proteins	# Protein Groups	Protein Group Accessions	Modifications	MH+ [Da]	q-Value	PEP	# Missed Cleavages
			DNCCILDER	36	3	1	P02679	C3(Carbamidomethyl); C4(Carbamidomethyl)	1194.49	0	0.02397	0
P01008	Antithrombin-III	SERPINC1	Antithrombin-III OS=Homo sapiens GN=SERPINC1 PE=1 SV=1 - [ANT3_HUMAN]	1.94	1	1	1	6				+	464	52.5689	6.7124
			Sequence	# PSMs	# Proteins	# Protein Groups	Protein Group Accessions	Modifications	MH+ [Da]	q-Value	PEP	# Missed Cleavages
			LPGIVAEGR	6	1	1	P01008		911.531	0	0.02194	0
Q08J23	tRNA (cytosine(34)-C(5))-methyltransferase	NSUN2	tRNA (cytosine(34)-C(5))-methyltransferase OS=Homo sapiens GN=NSUN2 PE=1 SV=2 - [NSUN2_HUMAN]	1.83	1	1	1	1	+				767	86.4158	6.771
			Sequence	# PSMs	# Proteins	# Protein Groups	Protein Group Accessions	Modifications	MH+ [Da]	q-Value	PEP	# Missed Cleavages
			ILCDVPCSGDGTMR	1	1	1	Q08J23	C3(Carbamidomethyl); C7(Carbamidomethyl)	1580.69	0.006	0.2239	0
B1AHL4	Fibulin-1	FBLN1	Fibulin-1 OS=Homo sapiens GN=FBLN1 PE=2 SV=1 - [B1AHL4_HUMAN]	1.83	6	1	1	1	+				601	65.3992	5.07178
			Sequence	# PSMs	# Proteins	# Protein Groups	Protein Group Accessions	Modifications	MH+ [Da]	q-Value	PEP	# Missed Cleavages
			CLAFECPENYR	1	6	1	B1AHL4	C1(Carbamidomethyl); C6(Carbamidomethyl)	1458.61	0.001	0.147	0
P04114	Apolipoprotein B-100	APOB	Apolipoprotein B-100 OS=Homo sapiens GN=APOB PE=1 SV=2 - [APOB_HUMAN]	1.78	12	8	8	207	+	+	+	+	4563	515.283	7.04932
			Sequence	# PSMs	# Proteins	# Protein Groups	Protein Group Accessions	Modifications	MH+ [Da]	q-Value	PEP	# Missed Cleavages
			TEVIPPLIENR	83	4	1	P04114		1280.72	0	0.002327	0
			GFEPTLEALFGK	56	6	1	P04114		1308.68	0	0.00931	0
			YENYELTLK	18	3	1	P04114		1172.58	0	0.1142	0
			ENFAGEATLQR	15	6	1	P04114		1235.6	0	0.02317	0
			IEGNLIFDPNNYLPK	26	6	1	P04114		1746.9	0	0.06355	0
			VLVDHFGYTK	6	5	1	P04114		1178.62	0	0.007273	0
			LVTELR	2	9	1	P04114		730.445	0.005	0.1365	0
			FIIPSPK	1	1	1	P04114		801.487	0.006	0.04174	0
P13611	Versican core protein	VCAN	Versican core protein OS=Homo sapiens GN=VCAN PE=1 SV=3 - [CSPG2_HUMAN]	1.68	5	2	5	133	+	+	+	+	3396	372.59	4.51318
			Sequence	# PSMs	# Proteins	# Protein Groups	Protein Group Accessions	Modifications	MH+ [Da]	q-Value	PEP	# Missed Cleavages
			LATVGELQAAWR	61	5	2	P13611;Q86W61		1314.71	0	0.0009818	0
			AQCGGGLLGVR	62	5	2	P13611;Q86W61	C3(Carbamidomethyl)	1087.57	0	0.01062	0
			YEINSLIR	5	5	1	P13611		1007.55	0	0.0006967	0
			VGHDYQWIGLNDK	2	5	1	P13611		1544.75	0	4.368e-06	0
			ETTVLVAQNGNIK	3	5	2	P13611;Q86W61		1386.76	0.002	0.1853	0
Q9UKF5	Disintegrin and metalloproteinase domain-containing protein 29	ADAM29	Disintegrin and metalloproteinase domain-containing protein 29 OS=Homo sapiens GN=ADAM29 PE=1 SV=3 - [ADA29_HUMAN]	1.46	1	1	1	1			+		820	92.6971	7.40088
			Sequence	# PSMs	# Proteins	# Protein Groups	Protein Group Accessions	Modifications	MH+ [Da]	q-Value	PEP	# Missed Cleavages
			CIMHEGNPPITK	1	1	1	Q9UKF5	C1(Carbamidomethyl)	1396.66	0.003	0.1338	0
P16144	Integrin beta-4	ITGB4	Integrin beta-4 OS=Homo sapiens GN=ITGB4 PE=1 SV=5 - [ITB4_HUMAN]	1.43	5	2	2	8	+		+	+	1822	202.039	6.0874
			Sequence	# PSMs	# Proteins	# Protein Groups	Protein Group Accessions	Modifications	MH+ [Da]	q-Value	PEP	# Missed Cleavages
			DVVSFEQPEFSVSR	3	5	1	P16144		1625.78	0	0.1096	0
			LLELQEVDSLLR	5	5	1	P16144		1427.81	0	0.03303	0
P29400	Collagen alpha-5(IV) chain	COL4A5	Collagen alpha-5(IV) chain OS=Homo sapiens GN=COL4A5 PE=1 SV=2 - [CO4A5_HUMAN]	1.42	2	1	1	5	+		+		1685	160.943	7.62061
			Sequence	# PSMs	# Proteins	# Protein Groups	Protein Group Accessions	Modifications	MH+ [Da]	q-Value	PEP	# Missed Cleavages
			DGENGQPGIPGLPGDPGYPGEPGR	5	2	1	P29400		2333.07	0	0.2158	0
O15079	Syntenin-1	SDCBP	Syntaphilin OS=Homo sapiens GN=SNPH PE=1 SV=2 - [SNPH_HUMAN]	1.42	1	1	1	2	+				494	53.5033	5.60498
			Sequence	# PSMs	# Proteins	# Protein Groups	Protein Group Accessions	Modifications	MH+ [Da]	q-Value	PEP	# Missed Cleavages
			QVIDTVK	2	1	1	O15079		802.466	0.006	0.1289	0
Q8IUR6	CREB3 regulatory factor	CREBRF	CREB3 regulatory factor OS=Homo sapiens GN=CREBRF PE=1 SV=2 - [CRERF_HUMAN]	1.41	5	1	1	4			+		639	72.1042	4.86865
			Sequence	# PSMs	# Proteins	# Protein Groups	Protein Group Accessions	Modifications	MH+ [Da]	q-Value	PEP	# Missed Cleavages
			LLQIGNELR	4	5	1	Q8IUR6		1055.62	0.003	0.03873	0
E9PDF6	Unconventional myosin-Ib	MYO1B	Unconventional myosin-Ib OS=Homo sapiens GN=MYO1B PE=2 SV=1 - [E9PDF6_HUMAN]	1.36	2	1	1	1	+				1107	128.4	9.30518
			Sequence	# PSMs	# Proteins	# Protein Groups	Protein Group Accessions	Modifications	MH+ [Da]	q-Value	PEP	# Missed Cleavages
			EICELTGIDQSVLER	1	2	1	E9PDF6	C3(Carbamidomethyl)	1761.88	0.006	0.2216	0
A6NP16	Angiomotin	AMOT	Angiomotin OS=Homo sapiens GN=AMOT PE=2 SV=1 - [A6NP16_HUMAN]	1.34	4	1	1	1		+			597	68.3504	8.06006
			Sequence	# PSMs	# Proteins	# Protein Groups	Protein Group Accessions	Modifications	MH+ [Da]	q-Value	PEP	# Missed Cleavages
			TISQLFAK	1	4	1	A6NP16		907.524	0.006	0.3202	0
Q5D862	Filaggrin-2	FLG2	Filaggrin-2 OS=Homo sapiens GN=FLG2 PE=1 SV=1 - [FILA2_HUMAN]	1.17	1	2	2	22			+	+	2391	247.928	8.30908
			Sequence	# PSMs	# Proteins	# Protein Groups	Protein Group Accessions	Modifications	MH+ [Da]	q-Value	PEP	# Missed Cleavages
			NPDDPDTVDVIMHMLDR	12	1	1	Q5D862		1982.89	0	0.0002247	0
			SVVTVIDVFYK	10	1	1	Q5D862		1269.71	0	2.363e-05	0
P12111	Collagen alpha-3(VI) chain	COL6A3	Collagen alpha-3(VI) chain OS=Homo sapiens GN=COL6A3 PE=1 SV=5 - [CO6A3_HUMAN]	1.1	7	3	3	22	+		+	+	3177	343.457	6.68311
			Sequence	# PSMs	# Proteins	# Protein Groups	Protein Group Accessions	Modifications	MH+ [Da]	q-Value	PEP	# Missed Cleavages
			ALILVGLER	13	5	1	P12111		983.625	0	0.07877	0
			DVVFLLDGSEGVR	8	6	1	P12111		1405.73	0	0.0006418	0
			LVDYLDVGFDTTR	1	1	1	P12111		1513.75	0.004	0.05744	0
P08514	Integrin alpha-IIb	ITGA2B	Integrin alpha-IIb OS=Homo sapiens GN=ITGA2B PE=1 SV=3 - [ITA2B_HUMAN]	1.06	2	1	1	4				+	1039	113.306	5.37646
			Sequence	# PSMs	# Proteins	# Protein Groups	Protein Group Accessions	Modifications	MH+ [Da]	q-Value	PEP	# Missed Cleavages
			VVLCELGNPMK	4	2	1	P08514	C4(Carbamidomethyl)	1259.65	0	0.00207	0
P12259	Coagulation factor V	F5	Coagulation factor V OS=Homo sapiens GN=F5 PE=1 SV=4 - [FA5_HUMAN]	1.03	1	2	2	6	+		+		2224	251.546	6.04932
			Sequence	# PSMs	# Proteins	# Protein Groups	Protein Group Accessions	Modifications	MH+ [Da]	q-Value	PEP	# Missed Cleavages
			NFFNPPIISR	2	1	1	P12259		1204.65	0	0.001272	0
			EVIITGIQTQGAK	4	1	1	P12259		1357.77	0	0.1221	0
Q9BZA8	Protocadherin-11 Y-linked	PCDH11Y	Protocadherin-11 Y-linked OS=Homo sapiens GN=PCDH11Y PE=1 SV=1 - [PC11Y_HUMAN]	0.9	2	1	1	1			+		1340	146.683	5.21143
			Sequence	# PSMs	# Proteins	# Protein Groups	Protein Group Accessions	Modifications	MH+ [Da]	q-Value	PEP	# Missed Cleavages
			IDREKLCAGIPR	1	2	1	Q9BZA8	C7(Carbamidomethyl)	1427.78	0.001	0.02198	2
Q9C000	NACHT, LRR and PYD domains-containing protein 1	NLRP1	NACHT, LRR and PYD domains-containing protein 1 OS=Homo sapiens GN=NLRP1 PE=1 SV=1 - [NALP1_HUMAN]	0.88	2	1	1	5	+	+	+		1473	165.76	6.84424
			Sequence	# PSMs	# Proteins	# Protein Groups	Protein Group Accessions	Modifications	MH+ [Da]	q-Value	PEP	# Missed Cleavages
			LGLDQTTLSDEMR	5	2	1	Q9C000	M12(Oxidation)	1494.7	0.002	0.03271	0
P04275	von Willebrand factor	VWF	von Willebrand factor OS=Homo sapiens GN=VWF PE=1 SV=4 - [VWF_HUMAN]	0.82	3	2	2	3			+		2813	309.058	5.47803
			Sequence	# PSMs	# Proteins	# Protein Groups	Protein Group Accessions	Modifications	MH+ [Da]	q-Value	PEP	# Missed Cleavages
			AVSPLPYLR	1	1	1	P04275		1015.59	0	0.1571	0
			CLPSACEVVTGSPR	2	3	1	P04275	C1(Carbamidomethyl); C6(Carbamidomethyl)	1532.72	0	0.0005552	0
P35579	Myosin-9	MYH9	Myosin-9 OS=Homo sapiens GN=MYH9 PE=1 SV=4 - [MYH9_HUMAN]	0.82	1	1	1	3				+	1960	226.392	5.60498
			Sequence	# PSMs	# Proteins	# Protein Groups	Protein Group Accessions	Modifications	MH+ [Da]	q-Value	PEP	# Missed Cleavages
			LQQELDDLLVDLDHQR	3	1	1	P35579		1949.99	0.003	0.06275	0
Q9Y490	Talin-1	TLN1	Talin-1 OS=Homo sapiens GN=TLN1 PE=1 SV=3 - [TLN1_HUMAN]	0.55	1	1	1	1			+		2541	269.599	6.07471
			Sequence	# PSMs	# Proteins	# Protein Groups	Protein Group Accessions	Modifications	MH+ [Da]	q-Value	PEP	# Missed Cleavages
			TMLESAGGLIQTAR	1	1	1	Q9Y490		1447.76	0.005	0.06037	0
Q9P219	Protein Daple	CCDC88C	Protein Daple OS=Homo sapiens GN=CCDC88C PE=1 SV=3 - [DAPLE_HUMAN]	0.54	1	1	1	7	+	+			2028	228.091	6.22705
			Sequence	# PSMs	# Proteins	# Protein Groups	Protein Group Accessions	Modifications	MH+ [Da]	q-Value	PEP	# Missed Cleavages
			ESRALDKELAR	7	1	1	Q9P219		1287.69	0	0.03003	2
P39060	Collagen alpha-1(XVIII) chain	COL18A1	Collagen alpha-1(XVIII) chain OS=Homo sapiens GN=COL18A1 PE=1 SV=5 - [COIA1_HUMAN]	0.51	6	1	1	2			+		1754	178.077	6.01123
			Sequence	# PSMs	# Proteins	# Protein Groups	Protein Group Accessions	Modifications	MH+ [Da]	q-Value	PEP	# Missed Cleavages
			LQDLYSIVR	2	6	1	P39060		1106.62	0.001	0.09333	0
Q9P273	Teneurin-3	ODZ3	Teneurin-3 OS=Homo sapiens GN=ODZ3 PE=2 SV=3 - [TEN3_HUMAN]	0.41	1	1	1	2			+		2699	300.76	6.41748
			Sequence	# PSMs	# Proteins	# Protein Groups	Protein Group Accessions	Modifications	MH+ [Da]	q-Value	PEP	# Missed Cleavages
			LSAITMPSVAR	2	1	1	Q9P273		1145.63	0	0.002376	0
K7EK91	Dynein heavy chain 17, axonemal	DNAH17	Dynein heavy chain 17, axonemal OS=Homo sapiens GN=DNAH17 PE=2 SV=1 - [K7EK91_HUMAN]	0.31	2	1	1	1	+				4457	508.461	5.71924
			Sequence	# PSMs	# Proteins	# Protein Groups	Protein Group Accessions	Modifications	MH+ [Da]	q-Value	PEP	# Missed Cleavages
			SWPVMLVGNAGTGK	1	2	1	K7EK91	M5(Oxidation)	1432.72	0.001	0.1444	0
Q8IZA3	Histone H1oo	H1FOO	Histone H1oo OS=Homo sapiens GN=H1FOO PE=2 SV=1 - [H1FOO_HUMAN]	5.78	1	2	2	4			+		346	35.7918	11.2681
			Sequence	# PSMs	# Proteins	# Protein Groups	Protein Group Accessions	Modifications	MH+ [Da]	q-Value	PEP	# Missed Cleavages
			QALATGMR	3	1	1	Q8IZA3		847.445	0	0.049	0
			MVLEALQAGEQR	1	1	1	Q8IZA3	M1(Oxidation)	1360.69	0.009	0.1092	0
Q969P0	Immunoglobulin superfamily member 8	IGSF8	Immunoglobulin superfamily member 8 OS=Homo sapiens GN=IGSF8 PE=1 SV=1 - [IGSF8_HUMAN]	3.92	3	2	2	6			+		613	64.9935	8.00146
			Sequence	# PSMs	# Proteins	# Protein Groups	Protein Group Accessions	Modifications	MH+ [Da]	q-Value	PEP	# Missed Cleavages
			SDLAVEAGAPYAER	4	3	1	Q969P0		1448.7	0	0.05053	0
			STLQEVVGIR	2	3	1	Q969P0		1101.62	0.001	0.06175	0
Q8NI35	InaD-like protein	INADL	InaD-like protein OS=Homo sapiens GN=INADL PE=1 SV=3 - [INADL_HUMAN]	0.33	1	1	1	3			+		1801	196.247	4.94482
			Sequence	# PSMs	# Proteins	# Protein Groups	Protein Group Accessions	Modifications	MH+ [Da]	q-Value	PEP	# Missed Cleavages
			IVELVK	3	1	1	Q8NI35		700.461	0.003	0.04722	0
P27987	Inositol-trisphosphate 3-kinase B	ITPKB	Inositol-trisphosphate 3-kinase B OS=Homo sapiens GN=ITPKB PE=1 SV=5 - [IP3KB_HUMAN]	2.54	1	1	1	1			+		946	102.312	8.42627
			Sequence	# PSMs	# Proteins	# Protein Groups	Protein Group Accessions	Modifications	MH+ [Da]	q-Value	PEP	# Missed Cleavages
			GMPPLPGRAAPTGSEAQGPSAFVR	1	1	1	P27987	M2(Oxidation)	2367.19	0.007	0.2081	1
Q9Y624	Junctional adhesion molecule A	F11R	Junctional adhesion molecule A OS=Homo sapiens GN=F11R PE=1 SV=1 - [JAM1_HUMAN]	11.71	5	2	2	5			+		299	32.5625	7.89893
			Sequence	# PSMs	# Proteins	# Protein Groups	Protein Group Accessions	Modifications	MH+ [Da]	q-Value	PEP	# Missed Cleavages
			LIVLVPPSKPTVNIPSSATIGNR	3	4	1	Q9Y624		2373.38	0	0.05087	0
			LSCAYSGFSSPR	2	5	1	Q9Y624	C3(Carbamidomethyl)	1331.6	0	0.05346	0
Q8N1N4	Keratin, type II cytoskeletal 78	KRT78	Keratin, type II cytoskeletal 78 OS=Homo sapiens GN=KRT78 PE=2 SV=2 - [K2C78_HUMAN]	2.31	3	1	1	2			+		520	56.8305	6.02393
			Sequence	# PSMs	# Proteins	# Protein Groups	Protein Group Accessions	Modifications	MH+ [Da]	q-Value	PEP	# Missed Cleavages
			YLDFSSIITEVR	2	3	1	Q8N1N4		1442.75	0	0.006475	0
Q5T749	Keratinocyte proline-rich protein	KPRP	Keratinocyte proline-rich protein OS=Homo sapiens GN=KPRP PE=1 SV=1 - [KPRP_HUMAN]	7.77	1	4	4	17			+		579	64.0932	8.26514
			Sequence	# PSMs	# Proteins	# Protein Groups	Protein Group Accessions	Modifications	MH+ [Da]	q-Value	PEP	# Missed Cleavages
			RLDQCPESPLQR	2	1	1	Q5T749	C5(Carbamidomethyl)	1498.74	0	0.001831	1
			LDQCPESPLQR	7	1	1	Q5T749	C4(Carbamidomethyl)	1342.64	0	3.271e-05	0
			TSFSPCVPQCQTQGSYGSFTEQHR	1	1	1	Q5T749	C6(Carbamidomethyl); C10(Carbamidomethyl)	2789.2	0	0.001633	0
			CPVEIPPIR	7	1	1	Q5T749	C1(Carbamidomethyl)	1080.59	0.001	0.01816	0
F5H5G7	L-lactate dehydrogenase	LDHC	L-lactate dehydrogenase OS=Homo sapiens GN=LDHC PE=2 SV=1 - [F5H5G7_HUMAN]	6.56	14	1	1	2			+		183	19.9953	6.03662
			Sequence	# PSMs	# Proteins	# Protein Groups	Protein Group Accessions	Modifications	MH+ [Da]	q-Value	PEP	# Missed Cleavages
			VIGSGCNLDSAR	2	14	1	F5H5G7	C6(Carbamidomethyl)	1248.6	0	0.09645	0
E9PQH4	LON peptidase N-terminal domain and RING finger protein 1	LONRF1	LON peptidase N-terminal domain and RING finger protein 1 OS=Homo sapiens GN=LONRF1 PE=2 SV=1 - [E9PQH4_HUMAN]	6.53	3	1	1	1			+		199	23.2827	8.45557
			Sequence	# PSMs	# Proteins	# Protein Groups	Protein Group Accessions	Modifications	MH+ [Da]	q-Value	PEP	# Missed Cleavages
			SQILQHFGSMPER	1	3	1	E9PQH4	M10(Oxidation)	1545.75	0.009	0.2395	0
E9PPP7	Maestro heat-like repeat-containing protein family member 6 (Fragment)	MROH6	Maestro heat-like repeat-containing protein family member 6 (Fragment) OS=Homo sapiens GN=MROH6 PE=2 SV=2 - [E9PPP7_HUMAN]	4.2	1	1	1	1			+		548	56.1167	9.78857
			Sequence	# PSMs	# Proteins	# Protein Groups	Protein Group Accessions	Modifications	MH+ [Da]	q-Value	PEP	# Missed Cleavages
			GCSAGRPEEAPAAAPGACAAPER	1	1	1	E9PPP7	C2(Carbamidomethyl); C18(Carbamidomethyl)	2253.01	0.006	0.1954	0
P53985	Monocarboxylate transporter 1	SLC16A1	Monocarboxylate transporter 1 OS=Homo sapiens GN=SLC16A1 PE=1 SV=3 - [MOT1_HUMAN]	5.8	7	2	2	4			+		500	53.9089	8.66064
			Sequence	# PSMs	# Proteins	# Protein Groups	Protein Group Accessions	Modifications	MH+ [Da]	q-Value	PEP	# Missed Cleavages
			EEETSIDVAGKPNEVTK	2	3	1	P53985		1845.9	0	0.0123	0
			DLHDANTDLIGR	2	7	1	P53985		1339.66	0.002	0.03832	0
P32119	Peroxiredoxin-2	PRDX2	Peroxiredoxin-2 OS=Homo sapiens GN=PRDX2 PE=1 SV=5 - [PRDX2_HUMAN]	5.56	4	1	1	2			+		198	21.8782	5.97314
			Sequence	# PSMs	# Proteins	# Protein Groups	Protein Group Accessions	Modifications	MH+ [Da]	q-Value	PEP	# Missed Cleavages
			QITVNDLPVGR	2	4	1	P32119		1211.67	0	0.04564	0
Q6ZSJ9	Protein shisa-6 homolog	SHISA6	Protein shisa-6 homolog OS=Homo sapiens GN=SHISA6 PE=2 SV=2 - [SHSA6_HUMAN]	6.6	1	1	1	1			+		500	55.7291	9.34912
			Sequence	# PSMs	# Proteins	# Protein Groups	Protein Group Accessions	Modifications	MH+ [Da]	q-Value	PEP	# Missed Cleavages
			RGQPAAAVAAAASAAVTYETCWGYYDVSGQYDK	1	1	1	Q6ZSJ9	C21(Carbamidomethyl)	3497.6	0.001	0.1373	1
