# Supplementary material for: Harmonization of exosome isolation from culture supernatants for optimized proteomics analysis
Source: PLoS One. 2018 Oct 31;13(10):e0205496. doi: 10.1371/journal.pone.0205496 (PMC6209201; doi:10.1371/journal.pone.0205496)
Supplement: S4 Table — (XLSX) [file pone.0205496.s006.xlsx]

## Sheet: S4 Table
No.	Gene name	Method A	Method B	Method C	Method D
1	CD9	+	+	+	+
2	PDCD6IP	+	+	+	+
3	HSPA8	+	+	+	+
4	GAPDH	+	+	+	+
5	ACTB	+	+	+	+
6	ANXA2	+	+	+	+
7	CD63	+	-	+	+
8	SDCBP	+	+	+	+
9	ENO1	-	-	-	+
10	HSP90AA1	+	-	+	+
11	TSG101	-	-	-	+
12	PKM	+	+	+	+
13	LDHA	-	-	-	-
14	EEF1A1	+	+	+	+
15	YWHAZ	+	+	+	+
16	PGK1	-	-	-	-
17	EEF2	-	-	-	-
18	ALDOA	-	-	-	-
19	HSP90AB1	+	-	+	+
20	ANXA5	+	-	+	+
21	FASN	-	-	-	-
22	YWHAE	+	-	-	+
23	CLTC	+	-	+	+
24	CD81	+	+	+	+
25	ALB	+	+	+	+
26	VCP	-	-	-	-
27	TPI1	-	-	-	-
28	PPIA	+	-	+	+
29	MSN	+	+	+	+
30	CFL1	+	-	+	+
31	PRDX1	-	-	-	-
32	PFN1	-	-	-	+
33	RAP1B	+	+	+	+
34	ITGB1	+	+	+	+
35	HSPA5	-	-	-	-
36	SLC3A2	+	+	+	+
37	HIST1H4A	+	+	+	+
38	GNB2	+	-	+	+
39	ATP1A1	+	+	+	+
40	YWHAQ	-	-	-	-
41	FLOT1	-	-	-	-
42	FLNA	-	-	-	-
43	CLIC1	-	-	-	-
44	CCT2	-	-	-	-
45	CDC42	+	-	-	-
46	YWHAG	-	-	-	-
47	A2M	+	+	+	+
48	TUBA1B	+	+	+	+
49	RAC1	-	-	-	-
50	LGALS3BP	+	+	+	+
51	HSPA1A	+	+	+	+
52	GNAI2	+	+	+	+
53	ANXA1	+	-	+	+
54	RHOA	-	-	-	-
55	MFGE8	-	-	+	+
56	PRDX2	-	-	+	-
57	GDI2	-	-	-	-
58	EHD4	-	-	-	-
59	ACTN4	-	-	-	-
60	YWHAB	-	-	-	-
61	RAB7A	+	+	+	+
62	LDHB	-	-	-	-
63	GNAS	+	+	+	+
64	RAB5C	-	-	+	+
65	ARF1	-	-	-	-
66	ANXA6	-	-	-	-
67	ANXA11	+	+	+	+
68	ACTG1	-	-	-	-
69	KPNB1	-	-	-	-
70	EZR	+	+	+	+
71	ANXA4	-	-	-	-
72	ACLY	-	-	-	-
73	TUBA1C	-	-	-	-
74	TFRC	+	+	+	+
75	RAB14	+	+	+	+
76	HIST2H4A	-	-	-	-
77	GNB1	+	-	+	+
78	THBS1	+	-	-	+
79	RAN	-	-	-	-
80	RAB5A	-	-	-	-
81	PTGFRN	+	+	+	+
82	CCT5	-	-	-	-
83	CCT3	-	-	-	-
84	AHCY	-	-	-	-
85	UBA1	+	+	+	+
86	RAB5B	-	-	-	-
87	RAB1A	-	-	-	-
88	LAMP2	+	-	-	+
89	ITGA6	+	-	+	-
90	HIST1H4B	-	-	-	-
91	BSG	+	-	+	+
92	YWHAH	-	-	-	-
93	TUBA1A	-	-	-	-
94	TKT	-	-	-	-
95	TCP1	-	-	-	-
96	STOM	+	+	+	+
97	SLC16A1	-	-	+	-
98	RAB8A	-	-	-	-
99	MYH9	-	-	-	+
100	MVP	-	-	-	-
